# Supplementary material for: Quaternion-Based Local Frame Alignment between an Inertial Measurement Unit and a Motion Capture System
Source: Sensors (Basel). 2018 Nov 16;18(11):4003. doi: 10.3390/s18114003 (PMC6263645; doi:10.3390/s18114003)
Supplement: Supplementary file 1 [file sensors-18-04003-s001.zip]

Archive with 12 entries (12 files):
- code_for_actual.m
- code_for_validation.m
- data_for_actual.txt
- data_for_validation.txt
- nonlinear_constraint_func.m
- quaternion_library/euler2rotMat.m
- quaternion_library/quaternConj.m
- quaternion_library/quaternProd.m
- quaternion_library/QuatFromRotMatx.m
- quaternion_library/QuatToRotMatx.m
- quaternion_library/RotationMatrix2Euler.m
- quaternion_library/rotMat2euler.m
