# Supplementary material for: Quaternion-Based Local Frame Alignment between an Inertial Measurement Unit and a Motion Capture System
Source: Sensors (Basel). 2018 Nov 16;18(11):4003. doi: 10.3390/s18114003 (PMC6263645; doi:10.3390/s18114003)
Supplement: Supplementary file 1 [file sensors-18-04003-s001.zip › code_for_actual.m]

%%%%%%%%%%%%%%%%%%%%%%%%%%%%%%%%%%%%%%%%%%%%%%%%%%%%%%%%%%%%%%%%%%%%%%%%%%%

% This code is for actual alignment processes by reading w_I and q_M. 

% Copyright@Jung Keun Lee, Woo Chang Jung September 1, 2018

%%%%%%%%%%%%%%%%%%%%%%%%%%%%%%%%%%%%%%%%%%%%%%%%%%%%%%%%%%%%%%%%%%%%%%%%%%%
addpath('quaternion_library');

R2D = 180/pi;  
dt = 0.01;     % stepsize used for the numerical differentiation

%% Data reading
data = importdata('data_for_actual.txt','\t');
w_I = data(:,1:3);    % angular velocity data with respect to IMU frame
q_M = data(:,4:7);    % quaternion of the MCS local frame with respect to the MCS global frame

%% Obtain angular velocity data with respect to MCS frame, Eq. (2)

for i = 2:6000
    
    qdot_M(i,:) = (q_M(i,:) - q_M(i-1,:))/dt;                     % time derivative of q_M
    w_M_temp = 2*quaternProd(quaternConj(q_M(i,:)),qdot_M(i,:));  % Eq.(2)
    w_M(i,:) = w_M_temp(2:4);
    
end


%% fsolve
global fsolve_data % angular velocity data for 'fsolve'

fsolve_data = [w_I w_M];

quater0 = [1 0 0 0]; % initial quaternion

% fsolve with the option 'levenberg-marquardt'
options = optimoptions('fsolve','Algorithm','levenberg-marquardt','display','off'); 
q = fsolve(@nonlinear_constraint_func,quater0,options);

% quaternion normalization
q_final = q/norm(q); 

%% Report
DCM_final = QuatToRotMatx(q_final);
euler_final = rotMat2euler(DCM_final)*R2D
