# Supplementary material for: Quaternion-Based Local Frame Alignment between an Inertial Measurement Unit and a Motion Capture System
Source: Sensors (Basel). 2018 Nov 16;18(11):4003. doi: 10.3390/s18114003 (PMC6263645; doi:10.3390/s18114003)
Supplement: Supplementary file 1 [file sensors-18-04003-s001.zip › code_for_validation.m]

%%%%%%%%%%%%%%%%%%%%%%%%%%%%%%%%%%%%%%%%%%%%%%%%%%%%%%%%%%%%%%%%%%%%%%%%%%%

% This code is for validation of the paper by reading w_I only. 
% w_M are generated (or simulated) by using the above w_I and a predefined q which is to be estimated, according to Eq. (1).
% This is because, if the validation test is performed using an MCS as in the actual process, 
% it is almost impossible to acquire the exact alignment quaternion to be used as a reference for calculation of estimation errors.

% Copyright@Jung Keun Lee, Woo Chang Jung September 1, 2018

%%%%%%%%%%%%%%%%%%%%%%%%%%%%%%%%%%%%%%%%%%%%%%%%%%%%%%%%%%%%%%%%%%%%%%%%%%%
addpath('quaternion_library');

R2D = 180/pi; 

%% Data reading
data = importdata('data_for_validation.txt','\t');
w_I = data(:,1:3);  % angular velocity data with respect to IMU frame

%% Predefining of the alignment quaternion to be estimated  
roll_deg = 1;       
pitch_deg = 0;      
yaw_deg = 1;      

roll = roll_deg/R2D;   
pitch = pitch_deg/R2D;
yaw = yaw_deg/R2D;

rotation_R = euler2rotMat(roll, pitch, yaw);   % Euler angles to DCM
rotation_q = QuatFromRotMatx(rotation_R);      % DCM to quaternion
conj_rotation_q = quaternConj(rotation_q);     % quaternion conjugate


%% Generating (or simulating) w_M
for i = 1:6000
    
    quat_w_I = [0 w_I(i,:)];
    rot_w_I = quaternProd(rotation_q,...       % quaternion rotation Eq.(1)
        quaternProd(quat_w_I,conj_rotation_q)); 
    
    % rotated IMU data rot_w_I is used as MCS data w_M
    w_M(i,:) = rot_w_I(2:4);

end


%% fsolve
global fsolve_data % angular velocity data for using fsolve

fsolve_data = [w_I w_M];

quater0 = [1 0 0 0]; % initial quaternion

% fsolve with the option 'levenberg-marquardt'
options = optimoptions('fsolve','Algorithm','levenberg-marquardt','display','off'); 

q = fsolve(@nonlinear_constraint_func,quater0,options);

% quaternion normalization
q_final = q/norm(q); 

%% Report
DCM_final = QuatToRotMatx(q_final);
euler_final = rotMat2euler(DCM_final)*R2D
