# Supplementary material for: Quaternion-Based Local Frame Alignment between an Inertial Measurement Unit and a Motion Capture System
Source: Sensors (Basel). 2018 Nov 16;18(11):4003. doi: 10.3390/s18114003 (PMC6263645; doi:10.3390/s18114003)
Supplement: Supplementary file 1 [file sensors-18-04003-s001.zip › data_for_actual.txt]

0	0	0	0.326202756	0.13898847	0.874403301	0.331199087
-0.73639361	-1.278105668	3.460452546	0.326641648	0.155787625	0.869889754	0.3351526
-0.88568561	-1.128200668	3.637632546	0.326635573	0.173440139	0.864417312	0.340603041
-0.99352561	-1.241227668	3.714755546	0.326845482	0.19159657	0.858271132	0.346169683
-1.09521861	-1.238453668	3.742398546	0.327050957	0.209894794	0.851469104	0.352111077
-1.18516761	-1.103569668	3.739078546	0.327275847	0.227897219	0.844035995	0.358547929
-1.10175961	-1.002144668	3.613467546	0.327224109	0.24474373	0.836678553	0.36468327
-1.00354861	-1.014941668	3.346130546	0.327034254	0.260843809	0.829380889	0.370319382
-0.85682961	-1.095628668	3.016761546	0.327166405	0.276836641	0.822059844	0.37488829
-0.71105561	-1.185085668	2.723179546	0.32763937	0.290627506	0.815643571	0.378039233
-0.59100161	-1.170669668	2.470975546	0.328241894	0.304262977	0.809367547	0.380270264
-0.50968061	-0.973096668	2.292613546	0.328432586	0.316293761	0.803789563	0.382115992
-0.53245161	-0.596383668	2.193623546	0.327936026	0.326939676	0.798423936	0.384821557
-0.52315361	-0.228297668	2.171896546	0.326724829	0.336343672	0.793297796	0.388332882
-0.57092361	-0.058926668	2.207552546	0.324630943	0.345178341	0.788088249	0.392916754
-0.62186361	0.013397332	2.269242546	0.322318625	0.353921379	0.78265074	0.397879605
-0.65108861	0.071471332	2.310683546	0.319704152	0.362548202	0.777044966	0.403173881
-0.70312261	0.110755332	2.320407546	0.317173304	0.371425157	0.771153686	0.40837047
-0.75146761	0.149551332	2.290243546	0.314600057	0.379761892	0.765283029	0.413702303
-0.79357361	0.232466332	2.240765546	0.312005153	0.388409103	0.758662627	0.419788246
-0.82947661	0.378206332	2.198132546	0.309530482	0.395318074	0.752800755	0.425682422
-0.87387761	0.540722332	2.164109546	0.306800168	0.402066257	0.74651753	0.43235166
-0.93865061	0.705772332	2.152927546	0.303701223	0.408173958	0.739937974	0.440058384
-1.03602661	0.926404332	2.138863546	0.300479268	0.413379257	0.733353983	0.448354474
-1.15267861	1.243528332	2.069343546	0.297142196	0.417882472	0.726572518	0.457354491
-1.26382061	1.585098332	1.947291546	0.293544212	0.42110649	0.71884343	0.468791258
-1.34843161	1.821932332	1.803785546	0.289800665	0.422583756	0.711390373	0.481001331
-1.41436661	1.828560332	1.663030546	0.286545175	0.423248141	0.704104946	0.492939245
-1.43367961	1.662838332	1.566391546	0.284049527	0.423716329	0.697115211	0.503796309
-1.35673261	1.478436332	1.542201546	0.281079189	0.424153488	0.688985492	0.516127213
-1.26223261	1.349250332	1.578839546	0.279151033	0.425629149	0.682177669	0.524926811
-1.22562661	1.292720332	1.639120546	0.276663823	0.42648112	0.675224172	0.534456079
-1.25772761	1.302770332	1.701480546	0.274794719	0.428430145	0.668571458	0.542169419
-1.35155161	1.391833332	1.764176546	0.271261958	0.430931431	0.660407018	0.551885516
-1.43669261	1.513916332	1.810335546	0.267808888	0.432687576	0.651507334	0.562670467
-1.52356061	1.634352332	1.823760546	0.264628113	0.433999551	0.643039936	0.572814099
-1.59459461	1.812678332	1.793558546	0.261011826	0.434964337	0.634068971	0.583639779
-1.63171161	2.042594332	1.706830546	0.258206707	0.434714189	0.624354604	0.595427745
-1.68439161	2.291721332	1.531770546	0.255524722	0.433119212	0.614585773	0.607782192
-1.75393961	2.518192332	1.305221546	0.254202161	0.429231206	0.603100413	0.622424071
-1.77215361	2.713918332	1.118640546	0.251954284	0.424206089	0.593182513	0.63616251
-1.74762661	2.865126332	0.976332546	0.249940431	0.417470138	0.583428659	0.650276452
-1.73562061	2.849566332	0.882711546	0.248104853	0.412663432	0.574601279	0.661805292
-1.70204161	2.698006332	0.834794546	0.246464723	0.406845475	0.565803001	0.673497486
-1.60669861	2.460301332	0.851073546	0.244771323	0.400996119	0.55686692	0.684973244
-1.47277061	2.178576332	0.912289546	0.243042205	0.39602191	0.548304235	0.695312591
-1.32124961	1.948292332	1.028447546	0.240718039	0.391861659	0.539767879	0.705088577
-1.20824961	1.746588332	1.112891546	0.237951803	0.38878531	0.531680514	0.713821234
-1.13868161	1.566640332	1.159288546	0.23495159	0.38631956	0.52384623	0.721900322
-1.11608361	1.418491332	1.188261546	0.23201728	0.384891705	0.516512518	0.728862934
-1.12659861	1.395111332	1.226487546	0.22874534	0.383512583	0.508670395	0.73610332
-1.18945461	1.561914332	1.281649546	0.225545826	0.382039191	0.500744172	0.743256625
-1.29161761	1.824507332	1.317309546	0.222166668	0.379840428	0.492104356	0.751130165
-1.47266461	2.073442332	1.314212546	0.21878226	0.376717402	0.482830959	0.759666102
-1.65145861	2.234025332	1.282941546	0.21575662	0.372808893	0.472676041	0.76879124
-1.77394861	2.308130332	1.254822546	0.212855834	0.368365747	0.46118666	0.778656493
-1.82700661	2.354714332	1.252551546	0.209421414	0.363487526	0.448835255	0.789028773
-1.82645861	2.400475332	1.250281546	0.205976779	0.358221764	0.436171688	0.799377879
-1.76635161	2.422880332	1.207789546	0.203291527	0.353071203	0.424562758	0.808554108
-1.63047461	2.460093332	1.101743546	0.200271113	0.347174104	0.412809873	0.817893411
-1.46916961	2.527935332	0.919276546	0.19755638	0.340659223	0.402290103	0.826489833
-0.97019361	2.537424332	0.719656546	0.194341042	0.333281078	0.393760583	0.834330801
-0.26553061	2.689647332	0.541027546	0.190424427	0.324510054	0.387831304	0.841438437
0.04670239	2.756805332	0.356010546	0.186239927	0.315138248	0.384138018	0.847608729
0.22982139	2.787115332	0.184311546	0.182137148	0.303885017	0.381046077	0.853981173
0.39215739	2.836476332	0.077175546	0.178032616	0.291582818	0.379145102	0.859960952
0.50983439	2.909169332	0.032361546	0.174005842	0.27934819	0.37780788	0.86541768
0.65333239	2.975477332	0.006066546	0.170106999	0.266701095	0.376780055	0.870615257
0.66255239	3.074749332	-0.018945454	0.166416173	0.252537162	0.375670058	0.876015209
0.70427539	3.385324332	-0.058808454	0.161703039	0.235137857	0.372398864	0.883108941
0.72083339	3.602227332	-0.122357454	0.15705274	0.218988957	0.370601619	0.888837844
0.72585239	3.786965332	-0.195627454	0.152370543	0.201966612	0.368645406	0.894479329
0.67525539	3.923888332	-0.253860454	0.14800844	0.185395911	0.368888444	0.898689699
0.60766739	3.918391332	-0.273529454	0.142989188	0.166279473	0.365670753	0.904538628
0.54380839	3.767755332	-0.283585454	0.138684948	0.147596588	0.361059009	0.910284639
0.47449739	3.421684332	-0.259690454	0.134591718	0.127753816	0.354844024	0.916324042
0.48090339	3.005037332	-0.189224454	0.131055645	0.113473537	0.352062412	0.919782709
0.55699139	2.603097332	-0.079761454	0.127563859	0.101184568	0.350084655	0.922458606
0.64678839	2.272701332	0.040276546	0.123624737	0.089718956	0.349131954	0.924540054
0.73410039	2.037643332	0.129453546	0.11969893	0.079797122	0.349046969	0.925997192
0.81735439	1.879192332	0.169481546	0.115233643	0.070256704	0.349280494	0.927247723
0.96320739	1.817953332	0.160949546	0.110986767	0.061342184	0.350621752	0.927891945
1.21315139	1.828697332	0.115458546	0.106768868	0.05233255	0.352588274	0.928193526
1.51658739	1.821529332	0.017637546	0.102327958	0.041873578	0.355416951	0.928145669
1.78495439	1.787402332	-0.092021454	0.098320354	0.031373516	0.359681052	0.927350177
1.99042339	1.728097332	-0.159452454	0.094506365	0.020239343	0.364808494	0.926052741
2.19510739	1.629960332	-0.173377454	0.090703455	0.00881676	0.370976878	0.924159783
2.29842039	1.520568332	-0.108739454	0.086754658	-0.002315869	0.377493651	0.921936446
2.34415539	1.490183332	-0.039996454	0.08265946	-0.012851586	0.384771284	0.919213419
2.36775639	1.481643332	0.008129546	0.078112792	-0.023574398	0.391850162	0.91640389
2.40620539	1.577540332	0.031015546	0.073291792	-0.034473508	0.399124053	0.913312587
2.50489539	1.723594332	0.060991546	0.068199137	-0.045768802	0.4066317	0.909892716
2.61108139	1.869517332	0.074605546	0.06264568	-0.057940963	0.414471982	0.906052614
2.73081039	2.015324332	0.101544546	0.056585281	-0.070995775	0.421153281	0.902434275
2.87461539	2.141259332	0.115501546	0.049750847	-0.084979131	0.427727295	0.898528108
2.97490139	2.171271332	0.134857546	0.04274633	-0.099312818	0.435525346	0.893659548
3.01174539	2.243395332	0.144976546	0.035621054	-0.113693733	0.442669924	0.888734051
2.99719039	2.303690332	0.176110546	0.027942996	-0.128646187	0.4495013	0.88352585
2.95218439	2.387480332	0.246792546	0.02057236	-0.14289848	0.45708073	0.877629767
2.89995239	2.501274332	0.389025546	0.011762918	-0.157968055	0.463486665	0.871830166
2.87659539	2.551999332	0.572221546	0.002400989	-0.172374374	0.470208372	0.865554965
2.82165339	2.583369332	0.752317546	0.007628925	0.186058691	-0.476364948	-0.859302275
2.80810839	2.592954332	0.884983546	0.018546051	0.199543875	-0.481881143	-0.853011636
2.70996839	2.415385332	0.927365546	0.029802395	0.212627805	-0.487353774	-0.846396794
2.55774639	2.153839332	0.900240546	0.0396598	0.223816689	-0.493527797	-0.839501938
2.69918039	2.003867332	0.899852546	0.049647868	0.23505712	-0.499522717	-0.83232223
2.85263839	1.908791332	0.919074546	0.059093363	0.245774495	-0.506035491	-0.824639893
2.93105339	1.756975332	0.931361546	0.068345817	0.25620742	-0.512869438	-0.816487322
3.00295539	1.592638332	0.914002546	0.077411787	0.266373373	-0.520037106	-0.807845313
3.02340739	1.434360332	0.901542546	0.085465647	0.275750554	-0.527702678	-0.798866158
2.99053439	1.318338332	0.880790546	0.092957847	0.284668159	-0.535789429	-0.789463467
2.91721339	1.261076332	0.843689546	0.099988009	0.293250854	-0.543798433	-0.779929227
2.83005039	1.240778332	0.793222546	0.106715858	0.301605838	-0.551169417	-0.770621773
2.77919039	1.206319332	0.738836546	0.112866484	0.309414209	-0.557893946	-0.761760034
2.76919739	1.142737332	0.696233546	0.119322399	0.317830421	-0.56506205	-0.751964672
2.83111839	1.045098332	0.657264546	0.125040343	0.325662748	-0.571620599	-0.742669898
2.93229539	0.953304332	0.603656546	0.130075219	0.333626304	-0.578772346	-0.732663973
3.06145539	0.856185332	0.524347546	0.134578787	0.341701659	-0.586224166	-0.722128627
3.19834439	0.726685332	0.419508546	0.138530292	0.350048255	-0.593888533	-0.711035856
3.31452639	0.550985332	0.317523546	0.141548545	0.358391223	-0.602068515	-0.699309119
3.44314839	0.350589332	0.197188546	0.143666913	0.366530616	-0.610298156	-0.687423659
3.54781839	0.140908332	0.089567546	0.144405785	0.375020211	-0.619666962	-0.674180737
3.66628939	-0.090568668	0.017981546	0.144014051	0.38292496	-0.628919214	-0.661127106
3.78086139	-0.370459668	-0.006380454	0.142443521	0.390578329	-0.638800844	-0.647373072
3.91077539	-0.717811668	-0.002272454	0.13919475	0.397103146	-0.648667194	-0.634164636
4.03221639	-1.166531668	0.028644546	0.133556748	0.403205226	-0.660894035	-0.618714163
4.12476139	-1.634374668	0.056290546	0.126430486	0.407642746	-0.673813059	-0.603173843
4.13224139	-2.001132668	0.061269546	0.119522987	0.412121664	-0.686998027	-0.586433032
4.02775739	-2.186363668	0.023175546	0.111698739	0.415521461	-0.699536155	-0.570538758
3.82466639	-2.182863668	-0.058391454	0.102394523	0.418195613	-0.712208618	-0.554424634
3.53235339	-2.094917668	-0.128093454	0.093110695	0.42048964	-0.723670622	-0.539277009
3.16838039	-1.853579668	-0.168147454	0.084568122	0.422609231	-0.73354784	-0.525506648
2.80494939	-1.539755668	-0.143808454	0.076954462	0.424591372	-0.742226924	-0.512737137
2.41534639	-1.190504668	-0.071951454	0.070979536	0.426343971	-0.749223529	-0.501853392
2.12711539	-0.832889668	0.022686546	0.066728886	0.427917917	-0.755211892	-0.492024909
1.95958339	-0.570379668	0.115826546	0.063993687	0.429330637	-0.760345609	-0.483171365
1.84814639	-0.435367668	0.170415546	0.062278518	0.430573514	-0.76496181	-0.474932904
1.79445839	-0.413253668	0.226722546	0.060846364	0.431486947	-0.769502498	-0.466886111
1.75034039	-0.407840668	0.252699546	0.059418953	0.432048388	-0.773953496	-0.459129137
1.68129539	-0.424604668	0.241081546	0.05797167	0.432401296	-0.778299865	-0.451572501
1.56763039	-0.497973668	0.237386546	0.056002395	0.432562554	-0.782639985	-0.444103617
1.44064639	-0.641736668	0.258198546	0.053813627	0.432231725	-0.78664012	-0.437581022
1.36338539	-0.838930668	0.284557546	0.050748392	0.431317684	-0.790808465	-0.431290654
1.33772039	-1.054044668	0.301821546	0.046894699	0.429902868	-0.794984736	-0.425421767
1.37592939	-1.268675668	0.319028546	0.041970236	0.427955414	-0.79965785	-0.419094243
1.43299839	-1.434507668	0.321171546	0.036980245	0.426676619	-0.80414824	-0.412219762
1.49952339	-1.535681668	0.312033546	0.032371616	0.426148237	-0.808475657	-0.404619415
1.51950339	-1.636877668	0.296629546	0.025999861	0.423982566	-0.813323342	-0.39757758
1.51679839	-1.727542668	0.275567546	0.019002329	0.421593971	-0.818351295	-0.390126381
1.44258339	-1.856648668	0.259915546	0.011852025	0.419170074	-0.822959234	-0.383267632
1.37044239	-2.077973668	0.279468546	0.003380163	0.416092016	-0.827720231	-0.376477392
1.28751939	-2.319168668	0.334941546	0.005706509	-0.412461587	0.832393984	0.370085302
1.20426739	-2.547023668	0.414508546	0.016111378	-0.407955556	0.83727441	0.363709018
1.11974539	-2.786466668	0.529052546	0.027519062	-0.40245132	0.842263372	0.357586421
0.95941139	-3.025468668	0.685311546	0.039342433	-0.396033524	0.847096328	0.352189482
0.81154839	-3.226846668	0.870327546	0.052562801	-0.387760741	0.852287241	0.347109807
0.68276339	-3.439462668	1.041358546	0.065985614	-0.378707041	0.857126994	0.342870518
0.63404239	-3.576776668	1.199380546	0.080358259	-0.368144086	0.862161763	0.338658494
0.62658639	-3.609341668	1.311760546	0.094641499	-0.356882887	0.867132433	0.334303659
0.65151139	-3.512710668	1.365888546	0.108190454	-0.345459355	0.871780341	0.330078318
0.65113339	-3.302441668	1.358711546	0.121669318	-0.333610788	0.876278499	0.325632324
0.60263339	-2.985255668	1.312862546	0.133451421	-0.322741759	0.880226262	0.321294572
0.49004439	-2.564296668	1.257618546	0.145490334	-0.31148008	0.884080949	0.316565315
0.35990839	-2.152236668	1.179833546	0.155135856	-0.301368779	0.887230248	0.31294123
0.22535939	-1.837067668	1.125439546	0.162095241	-0.292985983	0.889553292	0.310772083
0.09513139	-1.705873668	1.108811546	0.168353124	-0.284776759	0.891518018	0.309443123
-0.01200361	-1.768823668	1.151109546	0.174447011	-0.276682274	0.893114729	0.308806154
-0.06602861	-1.938915668	1.232834546	0.181110965	-0.268082691	0.894584366	0.308300668
-0.07355961	-2.114811668	1.321211546	0.188615084	-0.258410636	0.896081817	0.307710369
-0.08347761	-2.263796668	1.393067546	0.196153955	-0.248611391	0.897439811	0.307112012
-0.11588861	-2.382853668	1.451843546	0.206109856	-0.236506055	0.898583024	0.306809652
-0.14189061	-2.413777668	1.509123546	0.217520096	-0.222970714	0.899225729	0.307184238
-0.16745361	-2.325894668	1.569635546	0.225366718	-0.212601587	0.900074202	0.306393274
-0.21795961	-2.187859668	1.658472546	0.232644641	-0.20166078	0.900858694	0.306044139
-0.30025061	-2.055669668	1.747642546	0.238994447	-0.190721677	0.901502318	0.306268618
-0.38855261	-1.933945668	1.841611546	0.245183857	-0.178409881	0.902000868	0.307325924
-0.47804661	-1.871755668	1.958837546	0.250714411	-0.166354006	0.902249117	0.308893445
-0.55027561	-1.885982668	2.097846546	0.256131883	-0.154136739	0.902229838	0.310837007
-0.60596861	-1.970151668	2.262293546	0.261937069	-0.140351491	0.901990469	0.313214981
-0.65484761	-2.077161668	2.434475546	0.267534434	-0.126350567	0.901529471	0.315761736
-0.71040661	-2.133546668	2.604593546	0.273543088	-0.110819872	0.900794851	0.318530644
-0.77632561	-2.086613668	2.757105546	0.279031888	-0.094819784	0.899828609	0.321650258
-0.85399261	-1.988676668	2.895495546	0.284530893	-0.077776009	0.898389997	0.325405095
-0.94639461	-1.877948668	3.009296546	0.288662844	-0.061485147	0.896823174	0.329547469
-1.07493161	-1.730549668	3.076791546	0.292357848	-0.044331916	0.894695043	0.334787021
-1.21331561	-1.541067668	3.087348546	0.295199848	-0.028058127	0.892118198	0.340873747
-1.36021861	-1.292600668	3.062285546	0.297982159	-0.011717402	0.888847239	0.347879176
-1.48113061	-1.040417668	3.017631546	0.299494584	0.002679179	0.885224158	0.355912918
-1.55227561	-0.837072668	2.958168546	0.299872465	0.015908567	0.881100489	0.365356472
-1.58609261	-0.783033668	2.926386546	0.30004262	0.029482698	0.876519498	0.375258266
-1.59595661	-0.890818668	2.936564546	0.300959337	0.043634106	0.871814597	0.384003711
-1.61713761	-1.011255668	3.009048546	0.302212347	0.057324892	0.866907885	0.39224007
-1.66839161	-1.082585668	3.154656546	0.305327067	0.073753313	0.861691356	0.398527086
-1.74657161	-1.076698668	3.350048546	0.307485212	0.091301624	0.855619088	0.406242333
-1.82339161	-1.033919668	3.534020546	0.308471482	0.107169833	0.849327855	0.41473144
-1.86311361	-1.007437668	3.680622546	0.308806407	0.12508347	0.841898792	0.424498707
-1.88699661	-1.004988668	3.769943546	0.308794716	0.142636445	0.834202502	0.434058583
-1.87597161	-0.964694668	3.798000546	0.308550569	0.160057155	0.826272019	0.443229967
-1.86094961	-0.890333668	3.776939546	0.308181062	0.177951828	0.817683616	0.452494292
-1.86701061	-0.782585668	3.714619546	0.306963982	0.195035019	0.808987587	0.461815482
-1.88065461	-0.632017668	3.605997546	0.305869218	0.21053152	0.800152288	0.471038022
-1.89483361	-0.479578668	3.457732546	0.304355651	0.226120993	0.790660838	0.480720681
-1.89123161	-0.410002668	3.286981546	0.302852071	0.240453568	0.781170367	0.49013831
-1.85184761	-0.430958668	3.092877546	0.301631043	0.253817035	0.771781975	0.498947101
-1.77528961	-0.499452668	2.924817546	0.300478612	0.266535376	0.762656017	0.506978596
-1.68036661	-0.529456668	2.824145546	0.299978179	0.279083853	0.753644	0.513951375
-1.58663161	-0.530617668	2.765209546	0.29913043	0.29139034	0.74503288	0.520133312
-1.50037561	-0.472184668	2.721048546	0.29796141	0.303595694	0.736212985	0.526345033
-1.43496761	-0.391685668	2.683018546	0.296426092	0.314912426	0.727673222	0.532403435
-1.41051261	-0.346586668	2.669419546	0.293408361	0.323671862	0.718355101	0.541400045
-1.40542861	-0.309317668	2.699735546	0.291669682	0.333786619	0.709930032	0.547279307
-1.43734661	-0.288153668	2.797729546	0.289452417	0.344759664	0.700990318	0.553146135
-1.48279861	-0.292553668	2.962173546	0.286773889	0.356209616	0.691523412	0.559169757
-1.49753061	-0.305235668	3.134736546	0.283782329	0.370255153	0.681818429	0.563473461
-1.48867361	-0.327308668	3.259868546	0.280379849	0.382294612	0.671939569	0.568977315
-1.46107461	-0.314201668	3.263954546	0.276391745	0.395254568	0.660760669	0.575131957
-1.39742861	-0.303310668	3.132297546	0.272280243	0.407219377	0.649930218	0.581056418
-1.30454661	-0.294221668	2.903244546	0.268016617	0.418848305	0.639276103	0.586565644
-1.21271661	-0.282848668	2.652994546	0.263484185	0.427198205	0.631088159	0.591443584
-1.15216661	-0.250777668	2.422917546	0.2609532	0.435550691	0.621325954	0.596785624
-1.11662661	-0.157188668	2.220582546	0.257901271	0.443518896	0.613166233	0.600670536
-1.05459561	-0.004285668	2.038567546	0.254968552	0.450860183	0.604890042	0.604834002
-0.96510361	0.189415332	1.868210546	0.252207789	0.456721159	0.597042928	0.609374069
-0.89855961	0.380736332	1.700883546	0.249541912	0.461324877	0.589855875	0.613985536
-0.85998061	0.549409332	1.547472546	0.246819595	0.464811247	0.583096132	0.618893766
-0.83929861	0.708417332	1.398583546	0.244296987	0.467151446	0.576584798	0.624210284
-0.80109561	0.842423332	1.266469546	0.241937812	0.468574346	0.570461405	0.629664961
-0.77438361	0.931243332	1.174414546	0.240418484	0.468941544	0.563243582	0.636434952
-0.76996161	0.992359332	1.159608546	0.238461907	0.469022285	0.556894348	0.642668422
-0.76107361	1.069344332	1.216172546	0.235944899	0.468954282	0.55074627	0.648914811
-0.78703261	1.148505332	1.257920546	0.232495411	0.466896726	0.54379964	0.65744603
-0.82406461	1.159729332	1.260762546	0.229139646	0.467364484	0.538611616	0.66254282
-0.83521061	1.098550332	1.239082546	0.226218821	0.467979402	0.532685001	0.667882485
-0.77413461	1.015479332	1.196991546	0.223536689	0.468774309	0.5268905	0.672806359
-0.67565461	0.956865332	1.149509546	0.22068579	0.469451654	0.521283273	0.677625764
-0.55482961	0.957261332	1.065479546	0.218043597	0.46967828	0.516570465	0.681919539
-0.45821261	1.044627332	0.930143546	0.215096813	0.469154558	0.51189506	0.686724697
-0.43877861	1.169449332	0.769857546	0.212431343	0.467612457	0.507492538	0.691854637
-0.43078361	1.274601332	0.650471546	0.209979554	0.465338348	0.503533317	0.697010048
-0.40226661	1.394025332	0.559988546	0.207819096	0.462213074	0.499591429	0.702551565
-0.37912061	1.494706332	0.465071546	0.206164031	0.458381495	0.495384745	0.708503177
-0.35769861	1.613395332	0.349571546	0.205413444	0.453501199	0.490261496	0.715391952
-0.34728161	1.811612332	0.228930546	0.203597751	0.447984388	0.486759271	0.721750203
-0.36576961	2.079208332	0.188544546	0.204046713	0.442466238	0.483534688	0.727174513
-0.40458661	2.410765332	0.180618546	0.202278947	0.434817228	0.479391991	0.73498335
-0.47003361	2.763663332	0.194248546	0.199332142	0.425445887	0.473726174	0.74487986
-0.52730761	3.042405332	0.161407546	0.197366759	0.415565271	0.4691292	0.753836628
-0.54731961	3.212562332	0.087697546	0.194333691	0.403700193	0.462725021	0.764948446
-0.54645261	3.339479332	-0.019840454	0.192195861	0.392161358	0.457328495	0.774674685
-0.51603961	3.342201332	-0.098804454	0.188731513	0.378915681	0.452030073	0.785157396
-0.48148461	3.332830332	-0.169376454	0.187274414	0.366965388	0.446871189	0.794084906
-0.38645261	3.370546332	-0.240110454	0.185917874	0.354763215	0.441592568	0.802853417
-0.27093761	3.350783332	-0.313558454	0.183928995	0.341628628	0.437364993	0.811277923
-0.14424861	3.320596332	-0.341386454	0.182020884	0.328113877	0.43357569	0.819281272
-0.04689461	3.190733332	-0.298271454	0.179717909	0.314681158	0.430275889	0.826764719
0.03732439	2.999807332	-0.196499454	0.177225846	0.302277885	0.427559861	0.833313653
0.13344439	2.796110332	-0.080190454	0.174588281	0.288752926	0.42420261	0.840352798
0.17439939	2.554117332	0.028216546	0.171237148	0.278352958	0.422007996	0.845639829
0.11920839	2.365648332	0.117779546	0.167806242	0.266334255	0.41820718	0.852062136
0.05056139	2.225415332	0.161547546	0.165547224	0.259830224	0.416149903	0.855512495
-0.01495761	2.109563332	0.172585546	0.161199277	0.248843038	0.412350339	0.861428542
-0.05186661	2.008421332	0.169532546	0.157788049	0.24004345	0.408936102	0.866171656
-0.05052761	1.902681332	0.153207546	0.154802418	0.232234006	0.405736056	0.870334321
-0.01539361	1.873302332	0.137241546	0.151860751	0.224662829	0.402613623	0.874280959
0.04404939	1.912320332	0.128122546	0.148140668	0.21787211	0.403164395	0.876381513
0.12909839	1.958232332	0.116011546	0.1450139	0.209538931	0.400429474	0.880182164
0.22939739	2.001641332	0.108056546	0.141866457	0.201319073	0.398095399	0.88366543
0.29181239	2.005265332	0.134515546	0.138190494	0.192324731	0.395492334	0.887412193
0.40206939	1.945269332	0.181986546	0.134404857	0.183507655	0.393392261	0.890787744
0.55883839	1.822850332	0.209801546	0.131296665	0.176652349	0.393302164	0.892674936
0.66923639	1.693904332	0.241064546	0.125828878	0.164534882	0.389311619	0.89751425
0.69392239	1.577484332	0.254157546	0.121468627	0.157129813	0.389106589	0.899528575
0.68799939	1.561950332	0.246373546	0.117169987	0.150006199	0.389055719	0.901335111
0.66337539	1.567819332	0.241532546	0.112882729	0.143055916	0.389283506	0.902912425
0.66602339	1.604896332	0.231224546	0.108711931	0.136010336	0.389519933	0.904409822
0.71998339	1.647671332	0.209901546	0.10462999	0.128832025	0.389910863	0.905772816
0.80064739	1.717606332	0.176814546	0.100212368	0.120838697	0.390511307	0.907114331
0.87064839	1.766372332	0.166710546	0.09569064	0.112659933	0.391237076	0.908341671
0.93395939	1.844652332	0.161851546	0.091359006	0.104539002	0.392121755	0.909376522
0.95196339	1.932194332	0.145553546	0.086363958	0.09487655	0.392835657	0.910615096
0.96550639	1.951763332	0.133785546	0.081665348	0.08559632	0.393336003	0.911751518
0.96925439	1.887808332	0.131529546	0.077057921	0.076334522	0.394301732	0.912557539
0.99360439	1.798540332	0.142196546	0.072371743	0.067218344	0.39531125	0.913221244
1.07893239	1.770486332	0.106887546	0.067954928	0.058509484	0.396070118	0.913831073
1.17120939	1.775497332	0.058795546	0.063287114	0.048804413	0.397682176	0.914035972
1.26547839	1.838195332	0.040515546	0.058797321	0.038943979	0.399217986	0.914139618
1.34197839	1.933864332	0.030809546	0.053996162	0.028542188	0.401016965	0.914032358
1.45983739	2.031344332	0.050578546	0.049094361	0.01781987	0.402984468	0.913715335
1.54392439	2.151783332	0.093624546	0.043686379	0.006513198	0.404944254	0.913273907
1.61475039	2.209274332	0.170527546	0.037871421	-0.005180396	0.408757013	0.911842433
1.64028939	2.230331332	0.245677546	0.031431409	-0.017091972	0.411738811	0.910599299
1.67724939	2.159389332	0.317574546	0.024457678	-0.029144365	0.413343011	0.909780184
1.72884939	2.070588332	0.327052546	0.017351398	-0.040933831	0.414784785	0.908832731
1.72404539	1.849256332	0.287887546	0.011084708	-0.051514593	0.417632136	0.907086972
1.76062539	1.623870332	0.249418546	0.005279607	-0.06138063	0.420407557	0.905241421
1.86788439	1.498481332	0.246673546	0.00015	0.070960112	-0.424335675	-0.902720264
1.94666439	1.410871332	0.295833546	0.005731623	0.080383913	-0.429191715	-0.899611053
1.98863239	1.359236332	0.355200546	0.011509941	0.089560023	-0.434168735	-0.896294613
2.03975939	1.335787332	0.392344546	0.016936927	0.098094562	-0.439423287	-0.892747317
2.10896739	1.301307332	0.409198546	0.022811675	0.107026539	-0.444747324	-0.888945873
2.19583039	1.232664332	0.408939546	0.028854878	0.116029361	-0.450247356	-0.884862646
2.31263539	1.109200332	0.385515546	0.034364462	0.124635471	-0.45644116	-0.880310485
2.44047739	0.932374332	0.345224546	0.039536338	0.133100319	-0.46334153	-0.875234717
2.57724339	0.733281332	0.292213546	0.044041026	0.141192178	-0.470981634	-0.869655942
2.69576439	0.541501332	0.245461546	0.048124414	0.149049322	-0.479235025	-0.863598363
2.79031139	0.398881332	0.203258546	0.051328569	0.156164004	-0.487811775	-0.857331823
2.86135339	0.323761332	0.166811546	0.054497021	0.163791536	-0.497325723	-0.850217344
2.92604139	0.306852332	0.126889546	0.057276306	0.171205081	-0.506838023	-0.842925539
2.98140339	0.326220332	0.094505546	0.059898107	0.178741726	-0.516295064	-0.835405901
3.03690339	0.343814332	0.061785546	0.06246157	0.186835397	-0.526518459	-0.827024425
3.08941839	0.353398332	0.030495546	0.06496094	0.19482299	-0.536046446	-0.818827386
3.14224139	0.372039332	0.000318546	0.067271586	0.20304346	-0.545810699	-0.810147251
3.17381239	0.369949332	-0.020223454	0.069637714	0.211609023	-0.555581998	-0.801062328
3.16673239	0.317835332	-0.013512454	0.071732655	0.219794075	-0.56533427	-0.791796788
3.13161639	0.236686332	-0.015990454	0.073749749	0.227879225	-0.575082037	-0.78224848
3.08721239	0.111841332	-0.019266454	0.075199204	0.235119588	-0.584653118	-0.772816013
3.05402539	-0.006697668	-0.034822454	0.076281657	0.241962099	-0.594206668	-0.763252178
3.05907939	-0.084148668	-0.060775454	0.076942805	0.248539205	-0.603836488	-0.753451767
3.07563739	-0.116739668	-0.089784454	0.077272828	0.254956055	-0.613412318	-0.743472695
3.06757939	-0.160022668	-0.120394454	0.07751121	0.261683715	-0.62296484	-0.733095119
3.03848139	-0.198786668	-0.144281454	0.077292323	0.267697246	-0.632293321	-0.722889506
2.98821939	-0.172676668	-0.159615454	0.077040648	0.274023133	-0.641594368	-0.712272931
2.91576639	-0.086994668	-0.183580454	0.076906736	0.280327471	-0.650293287	-0.701869293
2.79032139	0.000493332	-0.209256454	0.076856529	0.286580801	-0.65821998	-0.691889425
2.64975139	0.050992332	-0.225650454	0.077070059	0.292820303	-0.665505517	-0.682216156
2.52205839	0.041375332	-0.221495454	0.077121652	0.298750192	-0.672200243	-0.673013675
2.40584939	-0.012114668	-0.204833454	0.077074787	0.304440129	-0.678827468	-0.663753685
2.31138139	-0.080049668	-0.169132454	0.076890936	0.309533681	-0.685025785	-0.654993404
2.27930639	-0.152807668	-0.113890454	0.076558174	0.313996451	-0.691073865	-0.646499797
2.34729739	-0.241305668	-0.019788454	0.076147055	0.31803996	-0.697509655	-0.637599005
2.42881439	-0.339896668	0.070162546	0.075747487	0.321590436	-0.704124248	-0.628530789
2.39433939	-0.459864668	0.107879546	0.075065716	0.324737391	-0.711313421	-0.618824678
2.26681139	-0.572715668	0.112961546	0.073981819	0.32721686	-0.718282538	-0.609529336
2.14434439	-0.646425668	0.116986546	0.072454948	0.329311516	-0.725048246	-0.600507492
2.01346239	-0.684386668	0.131167546	0.070798515	0.330878815	-0.73147519	-0.591988873
1.86595939	-0.682587668	0.130500546	0.068972708	0.332117311	-0.73757659	-0.583884948
1.73109239	-0.617099668	0.111342546	0.06732315	0.333180452	-0.743037514	-0.5765012
1.62808739	-0.506587668	0.078927546	0.065931849	0.334380294	-0.748033472	-0.56946355
1.54327039	-0.375989668	0.037087546	0.064781166	0.335846136	-0.752444878	-0.562883184
1.49242139	-0.289677668	-0.014718454	0.063937444	0.337632806	-0.756470657	-0.556478424
1.47480939	-0.289818668	-0.051028454	0.063025152	0.339410277	-0.760186097	-0.550404934
1.49761339	-0.410609668	-0.066912454	0.061496185	0.340986463	-0.764011937	-0.544272185
1.53868439	-0.650567668	-0.043933454	0.05917863	0.342189769	-0.768211003	-0.537825163
1.58544039	-0.950413668	-0.029980454	0.055912315	0.342768983	-0.772770211	-0.531233884
1.64821939	-1.268404668	-0.058645454	0.051419986	0.342737299	-0.777933851	-0.524124081
1.71572239	-1.562117668	-0.109855454	0.04507585	0.342279946	-0.783726598	-0.516318919
1.74035239	-1.797643668	-0.158919454	0.037870853	0.341472096	-0.789645346	-0.50835306
1.72283939	-1.929594668	-0.180109454	0.029998708	0.340419874	-0.795456587	-0.500462991
1.67725539	-1.927595668	-0.187856454	0.022264428	0.339230017	-0.800926323	-0.492893817
1.62633039	-1.820160668	-0.158711454	0.016595903	0.339969746	-0.806296051	-0.483768359
1.57484239	-1.696357668	-0.118479454	0.009399375	0.338925255	-0.811355945	-0.476175233
1.52248439	-1.605807668	-0.075932454	0.002652782	0.337738565	-0.816331776	-0.468538212
1.47800639	-1.640709668	-0.022841454	0.003553836	-0.336355153	0.820971887	0.461365086
1.42346539	-1.809454668	-0.001598454	0.010304429	-0.334525591	0.825557338	0.454358371
1.26043839	-2.116643668	-0.027495454	0.018631613	-0.332028813	0.830309307	0.447209331
1.06005439	-2.566618668	-0.068869454	0.028654576	-0.328651033	0.83465714	0.441038403
0.76897639	-2.986919668	-0.077944454	0.041283047	-0.323988091	0.838955569	0.43529413
0.58217639	-3.225484668	-0.032915454	0.055125824	-0.318415248	0.842798854	0.430421847
0.45331439	-3.323991668	0.082291546	0.069939838	-0.310586057	0.84631548	0.427077077
0.47930339	-3.281649668	0.288998546	0.08441374	-0.303130884	0.849895486	0.422686232
0.55014539	-3.143406668	0.541786546	0.097305683	-0.295212167	0.853678118	0.417869657
0.61509739	-2.932608668	0.754681546	0.108174261	-0.287128509	0.857401626	0.413180348
0.59112939	-2.697632668	0.871689546	0.118152801	-0.278355725	0.861261642	0.408394895
0.52317839	-2.443813668	0.876026546	0.126795421	-0.269987596	0.86470447	0.404123494
0.39108739	-2.119461668	0.793822546	0.134315048	-0.262264551	0.867595647	0.400567804
0.25601839	-1.758217668	0.685451546	0.140662566	-0.255616032	0.869808262	0.39787947
0.13492039	-1.490346668	0.617662546	0.146068216	-0.249765607	0.87147982	0.395985027
0.04324839	-1.422849668	0.599131546	0.151149186	-0.244189796	0.872797123	0.394652313
0.01041539	-1.623198668	0.616887546	0.156606209	-0.238408502	0.873978612	0.393442838
0.03676139	-2.041860668	0.639929546	0.163407742	-0.231939441	0.875201858	0.391821022
0.10925939	-2.552344668	0.667955546	0.172506937	-0.224011287	0.876587741	0.389428083
0.21492339	-2.949930668	0.722459546	0.182807789	-0.215260778	0.878105218	0.38623223
0.28676939	-3.087853668	0.796550546	0.19405615	-0.205564455	0.879735639	0.382296575
0.27559139	-2.980912668	0.885766546	0.204735881	-0.195793809	0.881271825	0.378296147
0.19203739	-2.718156668	0.980373546	0.214971947	-0.185123975	0.882693446	0.374657785
0.05912739	-2.396512668	1.076401546	0.22430103	-0.174676062	0.883826292	0.371521744
-0.06215461	-2.114777668	1.183681546	0.233585727	-0.16365378	0.884797751	0.368494353
-0.13966461	-1.938768668	1.298664546	0.240037549	-0.153677446	0.885272034	0.367503257
-0.16346461	-1.854327668	1.390713546	0.24543083	-0.143977464	0.885606483	0.367063147
-0.17861761	-1.823531668	1.455329546	0.251068091	-0.133070179	0.885875555	0.366717387
-0.20661061	-1.823409668	1.484763546	0.255974699	-0.123171379	0.8859696	0.366556453
-0.25270161	-1.828203668	1.517941546	0.261345132	-0.112206853	0.88586137	0.366548738
-0.30182561	-1.861826668	1.579639546	0.266590976	-0.101312802	0.885557252	0.366678771
-0.33694461	-1.913678668	1.681454546	0.271740261	-0.090155407	0.885065342	0.366999418
-0.37983961	-1.964557668	1.831280546	0.277272982	-0.077676393	0.884382458	0.367360503
-0.43109261	-1.985619668	2.022999546	0.282303159	-0.06480792	0.883501527	0.368143873
-0.49806461	-1.942714668	2.227118546	0.286964549	-0.051095237	0.882389297	0.369363985
-0.59054961	-1.853786668	2.422406546	0.291207384	-0.036394107	0.880953961	0.371205935
-0.68554861	-1.720465668	2.586047546	0.29461881	-0.022007067	0.879288948	0.373585855
-0.79012361	-1.549094668	2.697707546	0.297455047	-0.00639142	0.877095222	0.377072428
-0.89297961	-1.398066668	2.771328546	0.299570167	0.008387148	0.874524596	0.381305785
-0.95913261	-1.311076668	2.826968546	0.300555893	0.022626494	0.871526447	0.386776227
-0.99270361	-1.305794668	2.868444546	0.300703296	0.036895637	0.868217412	0.392956441
-0.98939361	-1.372372668	2.877983546	0.301598938	0.051762588	0.86459823	0.39853308
-0.97323661	-1.429532668	2.856460546	0.303114254	0.066861418	0.860833074	0.403258873
-0.95139361	-1.439093668	2.803017546	0.306771641	0.084459416	0.857182817	0.404963436
-0.93423561	-1.438817668	2.738120546	0.308546581	0.099890202	0.852959323	0.409000425
-0.92476861	-1.434091668	2.685322546	0.310377985	0.114639463	0.848604283	0.412788167
-0.96037861	-1.408726668	2.653632546	0.311805372	0.12888346	0.844204297	0.416515989
-1.01967461	-1.325209668	2.644099546	0.313363787	0.143623373	0.839156136	0.420704698
-1.07073161	-1.186650668	2.660854546	0.314545043	0.157383503	0.833956357	0.425215996
-1.10219961	-1.022347668	2.688674546	0.315220923	0.170735257	0.828532041	0.430139394
-1.09034661	-0.867173668	2.704047546	0.315385403	0.184070391	0.82287116	0.435354102
-1.03613161	-0.723229668	2.682095546	0.314862624	0.197100294	0.81710391	0.440856216
-0.97735161	-0.594838668	2.645669546	0.313722322	0.20890885	0.81176855	0.446057416
-0.94247761	-0.474199668	2.644592546	0.312065915	0.221040614	0.80602767	0.451746951
-0.91719161	-0.350997668	2.674438546	0.309855673	0.232182294	0.800586302	0.457320913
-0.91038961	-0.247084668	2.726503546	0.3071168	0.243847182	0.794807672	0.463139923
-0.90329961	-0.156023668	2.765823546	0.304027694	0.254694546	0.789193865	0.468903928
-0.87828261	-0.013769668	2.744192546	0.300111986	0.266520307	0.782745414	0.475614696
-0.87343361	0.203215332	2.622364546	0.296134578	0.276089302	0.776916036	0.482162299
-0.88484361	0.428668332	2.413307546	0.291940179	0.284876132	0.77099268	0.489067284
-0.90489461	0.608422332	2.169267546	0.287740415	0.292002173	0.765310483	0.496225806
-0.93983661	0.755667332	1.948994546	0.283636977	0.297851548	0.759603587	0.503822302
-0.98317461	0.860303332	1.761564546	0.280103631	0.302195626	0.754404162	0.510973697
-1.02455761	0.860737332	1.600439546	0.27655314	0.306287141	0.748524037	0.519055214
-1.07983261	0.729328332	1.474757546	0.273339313	0.308816265	0.742676493	0.527588629
-1.13172061	0.511513332	1.399183546	0.271118676	0.311431918	0.736933975	0.535194488
-1.15350961	0.269853332	1.402747546	0.270535781	0.315648591	0.731581587	0.540337617
-1.14759861	0.049310332	1.504258546	0.270161671	0.321269293	0.725622846	0.545224907
-1.12369961	-0.078505668	1.690379546	0.26952038	0.327742561	0.719580987	0.549678799
-1.11812261	-0.103876668	1.868787546	0.268515511	0.334536736	0.713514105	0.553969508
-1.13164261	-0.050316668	1.967232546	0.267012624	0.341891828	0.70687864	0.558692067
-1.15251561	0.035680332	1.980789546	0.265362677	0.348797853	0.70022596	0.563565713
-1.19691161	0.125439332	1.954274546	0.26356819	0.35562551	0.69295625	0.569099237
-1.26608361	0.210042332	1.940233546	0.261610197	0.361543547	0.685650068	0.575091603
-1.36621361	0.262775332	1.980515546	0.259350493	0.367782135	0.677395911	0.581900682
-1.46020661	0.286648332	2.074775546	0.257146337	0.374026885	0.669047301	0.588519634
-1.49389861	0.311048332	2.191496546	0.254744572	0.380911697	0.660006078	0.595317948
-1.42656261	0.356350332	2.258764546	0.252041564	0.388726109	0.65104089	0.601259364
-1.26964361	0.421074332	2.254964546	0.248724145	0.396124249	0.641769431	0.60774491
-1.10299361	0.492779332	2.144035546	0.245701857	0.401644285	0.632739897	0.614778569
-0.95502361	0.580185332	1.956053546	0.242406317	0.406385825	0.62581309	0.620038479
-0.83463061	0.682554332	1.766229546	0.238580004	0.410282931	0.618945045	0.625823082
-0.73136361	0.884940332	1.652768546	0.234191436	0.413179175	0.612240983	0.632137896
-0.66865761	1.182258332	1.620249546	0.229131557	0.415511539	0.605633307	0.638793541
-0.65528961	1.517304332	1.602458546	0.22392135	0.416873428	0.599613517	0.64539864
-0.71797361	1.823163332	1.550401546	0.218427584	0.416852974	0.593469749	0.652929281
-0.81874061	2.037557332	1.448601546	0.212996445	0.415334354	0.58677328	0.661684975
-0.90626061	2.157363332	1.326366546	0.20782323	0.412695508	0.579688778	0.671157838
-0.95327261	2.231394332	1.217504546	0.20341319	0.409229805	0.572351831	0.680857858
-0.97403261	2.349386332	1.164850546	0.198775574	0.405163068	0.56481773	0.690877769
-0.99114661	2.534493332	1.160358546	0.192537213	0.401673371	0.557560138	0.700510255
-1.04187961	2.754303332	1.130154546	0.186960989	0.396912246	0.549758858	0.71082449
-1.14223161	2.937216332	1.087155546	0.18462884	0.389067502	0.539788235	0.723303071
-1.22673161	3.098313332	1.035209546	0.178978031	0.383533261	0.53052644	0.734445913
-1.28429261	3.261466332	0.944794546	0.174316338	0.375754447	0.521252635	0.746135444
-1.29343961	3.413315332	0.843751546	0.169598605	0.367181897	0.512551658	0.757432878
-1.25039561	3.547858332	0.757245546	0.165233148	0.358372214	0.504281217	0.768093625
-1.21136961	3.784361332	0.714076546	0.1604769	0.347147955	0.49416807	0.780726188
-1.15458661	4.040913332	0.669468546	0.15613228	0.335560805	0.484683831	0.792529647
-0.98196461	3.949805332	0.609010546	0.151983089	0.323640557	0.474739782	0.80422638
-0.35356161	3.548277332	0.584467546	0.146209528	0.308484126	0.464022975	0.817400145
-0.09020761	3.180152332	0.541299546	0.139598332	0.29494156	0.45653011	0.82770891
0.02224039	2.749421332	0.446265546	0.133928475	0.284540213	0.451539673	0.834992188
0.11398239	2.378454332	0.332800546	0.128713268	0.275035212	0.447583473	0.841104965
0.14808839	2.057920332	0.240426546	0.123887734	0.267016278	0.44617318	0.845153022
0.15323039	1.771021332	0.159359546	0.119904668	0.259793595	0.44493633	0.848623486
0.11093539	1.553671332	0.075455546	0.117145846	0.253060058	0.442350755	0.852386806
0.08125939	1.421454332	0.033368546	0.115068419	0.247380719	0.44016866	0.855461039
0.09711539	1.325095332	0.001951546	0.112999385	0.241442069	0.437947444	0.858567937
0.07386939	1.330345332	0.003458546	0.1111533	0.23595379	0.435941003	0.861351377
0.08127439	1.414148332	0.028696546	0.109102777	0.230169968	0.433764465	0.864272387
0.13815339	1.526969332	0.049877546	0.106906251	0.224557978	0.431872082	0.866966708
0.22311339	1.648214332	0.039487546	0.103631133	0.214555454	0.427140819	0.872225468
0.33033339	1.744049332	-0.004181454	0.100724725	0.207229004	0.425241989	0.875259916
0.47989939	1.814489332	-0.064448454	0.09787982	0.199510132	0.423961278	0.877993213
0.61928239	1.840449332	-0.137341454	0.094794215	0.190823616	0.422933778	0.880753895
0.74036139	1.851401332	-0.179503454	0.091810815	0.181952203	0.422747268	0.883033928
0.81935639	1.869151332	-0.193538454	0.088787791	0.173460045	0.423242797	0.884812904
0.91011239	1.878046332	-0.172642454	0.085351157	0.163948315	0.423955409	0.886621645
0.98363839	1.888495332	-0.149034454	0.081630999	0.154372021	0.424982728	0.888197804
1.00779239	1.858039332	-0.115858454	0.077889516	0.14486958	0.426008679	0.889641857
1.00533339	1.807381332	-0.083335454	0.073973412	0.135695544	0.427195899	0.890852579
1.00790839	1.771148332	-0.055331454	0.06995813	0.126557153	0.428265469	0.892007755
1.03892139	1.787474332	-0.040925454	0.065859223	0.117646017	0.429403822	0.892991789
1.12703339	1.866531332	-0.037826454	0.061525988	0.108245195	0.430569759	0.893927969
1.23780139	1.961986332	-0.056052454	0.056816245	0.098150984	0.43205074	0.894690146
1.32606839	2.042085332	-0.083820454	0.052063877	0.087390147	0.433446097	0.895419899
1.38610439	2.124689332	-0.098327454	0.046979256	0.076147866	0.435246825	0.895854147
1.42379639	2.193502332	-0.093840454	0.041704931	0.06488312	0.439057728	0.895141995
1.44450139	2.219760332	-0.076818454	0.036232182	0.052646671	0.440124386	0.895659579
1.48620339	2.216922332	-0.058516454	0.030783137	0.040541812	0.441040496	0.896042433
1.55989139	2.197119332	-0.045743454	0.025281406	0.028730646	0.441887397	0.896253831
1.67082739	2.163175332	-0.023430454	0.019418271	0.016466929	0.443246324	0.896038206
1.78478939	2.060020332	-0.019766454	0.013557332	0.004346522	0.445599996	0.895118958
1.90394039	1.902554332	-0.045016454	0.007811322	-0.007562754	0.44831911	0.893807453
2.04830139	1.773731332	-0.087543454	0.00244479	-0.019112077	0.451956261	0.891831985
2.19198539	1.687233332	-0.145810454	0.002425902	0.030401587	-0.456187894	-0.889360705
2.29288039	1.644489332	-0.214642454	0.007162315	0.041997979	-0.461146979	-0.886300364
2.36631039	1.634427332	-0.258174454	0.01196125	0.054657323	-0.466588917	-0.882702831
2.41526339	1.667619332	-0.275618454	0.016322653	0.066723028	-0.472242038	-0.878788408
2.45501839	1.704476332	-0.258720454	0.020864264	0.079017179	-0.477742434	-0.874690308
2.49198939	1.699933332	-0.197611454	0.02557685	0.090918446	-0.482663929	-0.870698106
2.50937739	1.671684332	-0.122750454	0.030743361	0.103477723	-0.488487937	-0.865867624
2.55296239	1.635575332	-0.048939454	0.036240747	0.115568068	-0.494246522	-0.860843194
2.62499339	1.584997332	0.024621546	0.041992112	0.127356085	-0.500234148	-0.855443094
2.69965639	1.532238332	0.068078546	0.047823809	0.139034664	-0.506648329	-0.849523229
2.78832339	1.442830332	0.077670546	0.053098783	0.149607728	-0.512804014	-0.843700237
2.87677739	1.353923332	0.082309546	0.058985524	0.161237448	-0.519502556	-0.837042584
2.94611639	1.285347332	0.063356546	0.064281453	0.172333236	-0.527197885	-0.829597216
3.03076639	1.236738332	0.051682546	0.069394885	0.183240359	-0.534721259	-0.821997869
3.10044939	1.166915332	0.047797546	0.074318583	0.194195429	-0.542306326	-0.814044674
3.14126139	1.038049332	0.061596546	0.079029787	0.205002831	-0.550516046	-0.805394447
3.14474339	0.823581332	0.089279546	0.0832488	0.214934737	-0.558668538	-0.796719625
3.12919539	0.582629332	0.084063546	0.086802833	0.224088725	-0.567868153	-0.787258073
3.09395639	0.324081332	0.052645546	0.089492339	0.232444874	-0.577001191	-0.777836826
2.99619539	0.071552332	0.000676546	0.091161668	0.239740584	-0.586083558	-0.768583155
2.87503139	-0.141968668	-0.031689454	0.091866217	0.246196067	-0.595427276	-0.759219635
2.78706239	-0.289002668	-0.041610454	0.091898885	0.25191868	-0.604733123	-0.749926279
2.75464039	-0.362409668	-0.020713454	0.091643669	0.25684138	-0.613281616	-0.741295894
2.75039739	-0.429357668	0.024709546	0.091235578	0.261794972	-0.622755214	-0.731652517
2.70262739	-0.484882668	0.075065546	0.090764953	0.266264787	-0.632075166	-0.722042776
2.61599939	-0.525807668	0.113583546	0.090275411	0.270083736	-0.641062859	-0.712701577
2.52440139	-0.548828668	0.141995546	0.08979078	0.273437609	-0.649496545	-0.703792389
2.48249939	-0.528607668	0.159815546	0.089249438	0.276664183	-0.657959273	-0.694680547
2.51262139	-0.497414668	0.183858546	0.088937872	0.279821121	-0.666426834	-0.685321436
2.60264139	-0.466589668	0.238577546	0.088958658	0.283065196	-0.674829268	-0.675696611
2.71733839	-0.431212668	0.299471546	0.089203023	0.286286528	-0.683199993	-0.665823261
2.84375239	-0.415764668	0.337268546	0.089814622	0.28965198	-0.69212783	-0.654976435
2.96172939	-0.410574668	0.347616546	0.090455022	0.293153855	-0.701043715	-0.643751828
3.01863339	-0.472152668	0.332563546	0.091039097	0.296579105	-0.709804034	-0.632400941
3.03966439	-0.549238668	0.294125546	0.0912234	0.300030488	-0.71894297	-0.620307185
3.02129239	-0.623211668	0.229621546	0.090859281	0.303464099	-0.727975553	-0.608034313
2.98121439	-0.671367668	0.142139546	0.089859152	0.30688433	-0.737048518	-0.595404756
2.94844139	-0.685089668	0.054654546	0.088693812	0.310358289	-0.745222222	-0.583485201
2.90576039	-0.747094668	-0.026094454	0.087024344	0.313891171	-0.753216463	-0.571457834
2.83115539	-0.858396668	-0.073314454	0.08454229	0.317234128	-0.761278278	-0.559169467
2.66177939	-0.955245668	-0.102300454	0.081174511	0.319549598	-0.768793884	-0.547955032
2.34407739	-1.015178668	-0.099574454	0.07721716	0.321115142	-0.776008798	-0.53733874
1.97248539	-1.083503668	-0.070518454	0.073650411	0.322782908	-0.782053526	-0.527995354
1.68908539	-1.162699668	-0.004320454	0.070706202	0.324780538	-0.787206927	-0.519445367
1.51931239	-1.290280668	0.092693546	0.066357264	0.324479059	-0.792562918	-0.512009838
1.43312339	-1.455012668	0.188377546	0.061403243	0.323224979	-0.797955112	-0.504997916
1.37745739	-1.641701668	0.241620546	0.056336256	0.321280643	-0.803164106	-0.498530234
1.33801539	-1.787592668	0.239148546	0.050142248	0.318750147	-0.808788761	-0.491675541
1.29718339	-1.878867668	0.205186546	0.0436186	0.31589729	-0.81438246	-0.484858256
1.26821839	-1.908287668	0.153444546	0.036448899	0.313098525	-0.819891842	-0.477931123
1.21948539	-1.963428668	0.122173546	0.029118036	0.310339536	-0.824938313	-0.471506408
1.16642339	-2.057848668	0.081642546	0.020873021	0.307262066	-0.830098356	-0.464855955
1.07703939	-2.209592668	0.065173546	0.012302855	0.304054923	-0.834840148	-0.458738674
0.96745039	-2.399919668	0.040487546	0.002915776	0.300457112	-0.839410357	-0.452887707
0.82360939	-2.614829668	0.041507546	0.007701088	-0.296092703	0.84398372	0.447170308
0.67595539	-2.829849668	0.059553546	0.01948783	-0.291122005	0.848366995	0.441748394
0.52455639	-2.991292668	0.103645546	0.031365208	-0.28580006	0.852218785	0.437101466
0.38298839	-3.144538668	0.185812546	0.044555869	-0.279235854	0.856094029	0.432602734
0.23648239	-3.303811668	0.336133546	0.058171303	-0.271728336	0.859729886	0.428537437
0.10246439	-3.454330668	0.506312546	0.073487727	-0.262238028	0.863037108	0.425438269
-0.01406561	-3.585089668	0.683768546	0.087493295	-0.252498929	0.866237898	0.42216243
-0.10867961	-3.702775668	0.841158546	0.100233823	-0.242726928	0.869157935	0.419048091
-0.17145961	-3.792975668	0.963387546	0.115040712	-0.230859075	0.872051148	0.415928501
-0.15260161	-3.788395668	1.057069546	0.129310152	-0.218654674	0.874543184	0.413089866
-0.03910961	-3.560854668	1.153035546	0.142796728	-0.206028317	0.876968706	0.40998453
0.11371939	-3.157579668	1.241193546	0.154196645	-0.193829272	0.879303077	0.406791969
0.17666539	-2.742394668	1.269245546	0.162975411	-0.183172035	0.881371399	0.403821096
0.13825139	-2.348232668	1.244929546	0.170726974	-0.172223759	0.883361434	0.401078365
0.02738239	-1.976371668	1.202990546	0.178273116	-0.16148369	0.885239405	0.398111681
-0.05368261	-1.623698668	1.186121546	0.184673033	-0.151517506	0.886734016	0.395779108
-0.11228061	-1.298432668	1.219727546	0.18837598	-0.143078195	0.887669958	0.395076153
-0.14700861	-0.951435668	1.283313546	0.190673194	-0.135404152	0.888376051	0.395091688
-0.15984961	-0.614494668	1.335251546	0.191354138	-0.127769475	0.889012655	0.395872522
-0.15201761	-0.319954668	1.333491546	0.190721728	-0.121003138	0.889582434	0.397022111
-0.10104161	-0.146507668	1.291077546	0.18910458	-0.114629889	0.890122159	0.398474577
-0.11098661	-0.080601668	1.211242546	0.187307905	-0.108846561	0.890610608	0.399851123
-0.11114361	-0.040788668	1.125990546	0.185526893	-0.103703696	0.891025882	0.40112117
-0.14683261	-0.008312668	1.043753546	0.183491436	-0.098914641	0.891275436	0.402709428
-0.15202961	0.007664332	0.962361546	0.181731073	-0.094521376	0.891437638	0.404201019
-0.15252461	0.079444332	0.858942546	0.179957635	-0.090394928	0.891529539	0.405732778
-0.13015061	0.222433332	0.709866546	0.177885167	-0.087391107	0.891516526	0.407330266
-0.10957061	0.401709332	0.537952546	0.175470839	-0.085353535	0.891499069	0.40884492
-0.07329061	0.528456332	0.363734546	0.17269042	-0.084648085	0.891334541	0.4105307
-0.05940861	0.648778332	0.211483546	0.169703243	-0.084788332	0.891158896	0.412125672
-0.06318661	0.805870332	0.066601546	0.166536929	-0.08578391	0.890878704	0.413813614
-0.08660561	0.930201332	-0.067958454	0.163019327	-0.087846779	0.890410146	0.415785299
-0.14978161	1.017327332	-0.185137454	0.159529533	-0.090626747	0.889736712	0.417978115
-0.24234161	1.070262332	-0.254055454	0.155929907	-0.094002122	0.888770733	0.420637669
-0.34366261	1.084398332	-0.266859454	0.152606727	-0.097418483	0.887577223	0.423588832
-0.44804561	1.060454332	-0.225170454	0.149400932	-0.100825138	0.886137643	0.426935278
-0.54962561	1.012844332	-0.160364454	0.146359682	-0.103694636	0.884483952	0.430713832
-0.65290661	0.948676332	-0.073295454	0.143580826	-0.10605711	0.882681248	0.434753091
-0.78601061	0.907081332	0.008443546	0.140969189	-0.10789653	0.880569133	0.439413277
-0.95518261	0.876537332	0.097476546	0.13868063	-0.109180731	0.878182548	0.444570201
-1.16355661	0.877591332	0.165604546	0.136496946	-0.110098759	0.875359552	0.450546891
-1.37997861	0.932838332	0.220053546	0.134365547	-0.110640636	0.872052313	0.457415908
-1.58135261	1.017209332	0.265318546	0.131916184	-0.111157096	0.8682806	0.465113987
-1.72272961	1.110971332	0.285138546	0.129673972	-0.111410738	0.863738137	0.47405563
-1.82896961	1.160753332	0.279064546	0.127378629	-0.111771925	0.859086752	0.482961359
-1.93697761	1.120505332	0.247610546	0.124964657	-0.112392524	0.853778523	0.492761595
-2.05088861	1.101518332	0.201626546	0.122899145	-0.112958746	0.848255404	0.502592173
-2.24677861	1.049929332	0.154545546	0.121482834	-0.113468927	0.842188113	0.512919004
-2.41445561	1.022958332	0.136094546	0.120594258	-0.113777931	0.835353285	0.524114964
-2.62888961	1.098980332	0.121694546	0.119817444	-0.113988848	0.828159587	0.535539
-2.85677961	1.173817332	0.120710546	0.11905383	-0.114501653	0.820029338	0.547966643
-3.05626161	1.220789332	0.124924546	0.118626236	-0.114491501	0.81107985	0.56122098
-3.23779061	1.260500332	0.138596546	0.117721183	-0.114794124	0.80124058	0.575306497
-3.38196061	1.319755332	0.143458546	0.117257271	-0.114499389	0.790875804	0.589623681
-3.51105961	1.355979332	0.130404546	0.116516386	-0.114622632	0.779761242	0.604365774
-3.59027361	1.423961332	0.072124546	0.115883876	-0.114931476	0.768218716	0.619032864
-3.64396261	1.472140332	-0.029198454	0.115443342	-0.11571292	0.756256113	0.633529831
-3.64762061	1.499492332	-0.144624454	0.11480485	-0.116896888	0.742640875	0.649337736
-3.58949561	1.494486332	-0.256987454	0.115126084	-0.118177234	0.729910304	0.663333306
-3.46831761	1.419357332	-0.328365454	0.115428187	-0.119931519	0.717057204	0.676846903
-3.29377961	1.319902332	-0.337291454	0.115734486	-0.121721854	0.703862127	0.69019376
-3.11854361	1.249587332	-0.290181454	0.116450267	-0.123079274	0.691579073	0.702146148
-2.86960561	1.191360332	-0.203924454	0.116579706	-0.124457556	0.680657746	0.712477734
-2.53605561	1.172650332	-0.153712454	0.116012679	-0.125738989	0.669878734	0.722491001
-2.39523661	1.174262332	-0.163402454	0.115486475	-0.127073481	0.659504042	0.731826225
-2.35445961	1.117737332	-0.211421454	0.114752349	-0.12885091	0.649521627	0.740507257
-2.31138661	1.000821332	-0.254584454	0.114703461	-0.130244399	0.639871959	0.74862767
-2.24309261	0.868740332	-0.259884454	0.114984273	-0.131382413	0.63041591	0.756368336
-2.15695961	0.731363332	-0.261009454	0.115542109	-0.132007282	0.621608774	0.763430829
-2.14149761	0.630093332	-0.229974454	0.116424908	-0.132229549	0.612550759	0.77054666
-2.18918161	0.571588332	-0.169296454	0.117154198	-0.132223413	0.603343275	0.777668795
-2.24905261	0.543388332	-0.119868454	0.117865595	-0.131662007	0.594313815	0.784578808
-2.28928761	0.585522332	-0.084772454	0.118581294	-0.130859149	0.5850524	0.791535249
-2.30877661	0.649064332	-0.050890454	0.118834555	-0.13024642	0.575819292	0.798339753
-2.32290461	0.707157332	-0.015689454	0.118933142	-0.129616181	0.566146146	0.805315525
-2.30099461	0.755908332	-0.004064454	0.118671137	-0.129055739	0.556012094	0.812472971
-2.28520261	0.785750332	-0.010551454	0.118389073	-0.128668598	0.546197403	0.81920499
-2.29985361	0.807669332	-0.031805454	0.118053712	-0.12827353	0.536329223	0.825808808
-2.27735561	0.780754332	-0.073169454	0.117730545	-0.128148938	0.526041367	0.832464923
-2.23833861	0.693814332	-0.120774454	0.117850851	-0.127771624	0.515916754	0.838817913
-2.22584461	0.587094332	-0.170224454	0.118313378	-0.127236571	0.506161364	0.844756458
-2.21510661	0.457235332	-0.212619454	0.119253422	-0.12648265	0.49637039	0.850527599
-2.23038961	0.246163332	-0.211607454	0.120725696	-0.124882392	0.486478862	0.856252306
-2.38376461	-0.080390668	-0.158860454	0.122672217	-0.121967251	0.476699731	0.861877534
-2.61049261	-0.332608668	-0.080035454	0.125117152	-0.117473192	0.466748907	0.867577781
-2.76256761	-0.491753668	0.007379546	0.127943958	-0.111367973	0.456444066	0.873433645
-2.80528161	-0.613529668	0.098052546	0.130569604	-0.104505691	0.44616195	0.879186927
-2.75556461	-0.702322668	0.140074546	0.133228675	-0.096950641	0.435953368	0.884757229
-2.66116461	-0.811526668	0.125261546	0.135734173	-0.089374522	0.426832442	0.889608057
-2.57642461	-0.963636668	0.067047546	0.138771198	-0.081315069	0.418170918	0.894015379
-2.55591361	-1.160489668	0.018424546	0.142463284	-0.072399138	0.409135485	0.898371155
-2.62084561	-1.363770668	0.023820546	0.146795892	-0.062235536	0.400428622	0.902349501
-2.66985261	-1.551930668	0.082063546	0.150673795	-0.052350678	0.390801465	0.906548967
-2.58563961	-1.695898668	0.209076546	0.154399679	-0.041370113	0.379212112	0.91139861
-2.38843761	-1.825440668	0.362082546	0.157832311	-0.02919294	0.3707526	0.914756385
-2.22086061	-1.902642668	0.479974546	0.160583295	-0.017020238	0.36320936	0.917606821
-2.13369461	-1.944035668	0.569159546	0.163058674	-0.004225251	0.35602108	0.920132059
-2.13272961	-1.898412668	0.624212546	0.16477382	0.007834938	0.348944404	0.922510707
-2.26319261	-1.803882668	0.658817546	0.166308832	0.019719058	0.34150417	0.924839139
-2.49495861	-1.604299668	0.716052546	0.16747774	0.03149086	0.332738767	0.927493637
-2.69736161	-1.356625668	0.787913546	0.168290245	0.04307082	0.322237073	0.930583992
-2.85577661	-1.152698668	0.844818546	0.167381176	0.052252354	0.311731812	0.933850369
-2.87646161	-1.015800668	0.885424546	0.168613117	0.063901606	0.300389328	0.93661756
-2.74157661	-0.996899668	0.899879546	0.168338185	0.0748026	0.290649833	0.938929977
-2.52450861	-1.106625668	0.874794546	0.167874455	0.086813089	0.282479138	0.940471792
-2.29882161	-1.390668668	0.786112546	0.167957416	0.096856734	0.270020231	0.943132098
-2.20512161	-1.744926668	0.680708546	0.168596594	0.108117425	0.260328758	0.944518263
-2.16829061	-2.125862668	0.628116546	0.169815142	0.121410154	0.253116712	0.944645077
-2.15058161	-2.494897668	0.653622546	0.171129284	0.137217247	0.248790223	0.943392612
-2.15032261	-2.843335668	0.760991546	0.172256743	0.15670068	0.248245879	0.940290644
-2.13855761	-3.110939668	0.899128546	0.172590663	0.175815679	0.243235519	0.938156593
-1.99416961	-3.249099668	0.999402546	0.17254669	0.193972531	0.236426014	0.936325284
-1.72629861	-3.264549668	1.046662546	0.172171184	0.210444247	0.231042493	0.934178607
-1.39872561	-3.195115668	1.053702546	0.17132834	0.228640739	0.226149299	0.93124997
-1.09060061	-3.069026668	1.045207546	0.170327899	0.244554774	0.223091381	0.928122624
-0.86736861	-2.866485668	1.056732546	0.168569784	0.259825193	0.220980642	0.924793303
-0.70103361	-2.623364668	1.084225546	0.166018389	0.273922442	0.219634221	0.9215016
-0.58157261	-2.410952668	1.133239546	0.163185832	0.286105985	0.218578214	0.918551748
-0.45529661	-2.245673668	1.183529546	0.159273505	0.29935602	0.217819783	0.915189852
-0.29346161	-2.178531668	1.201295546	0.155160044	0.31071388	0.217545734	0.912171091
-0.08555761	-2.245006668	1.190317546	0.150504555	0.322190456	0.218274831	0.908789187
0.08805239	-2.399711668	1.174008546	0.147813151	0.335135634	0.220374295	0.90403017
0.25112439	-2.609280668	1.166506546	0.142788373	0.346878887	0.22313438	0.899720827
0.45243939	-2.813647668	1.181996546	0.136400084	0.358810557	0.226109104	0.895279104
0.73988539	-2.978886668	1.220681546	0.129359903	0.36987269	0.229576283	0.890929256
1.04812439	-3.098989668	1.270545546	0.121988962	0.382812417	0.23618658	0.884753777
1.35173639	-3.153235668	1.299706546	0.113786203	0.395408178	0.243995895	0.878163468
1.64881539	-3.157211668	1.311820546	0.105008207	0.407339568	0.253041972	0.871216112
1.89595039	-3.161247668	1.282607546	0.095769548	0.418197733	0.262691767	0.864252212
2.07193339	-3.147447668	1.223730546	0.085999916	0.428894078	0.273304148	0.856713912
2.20132239	-3.083569668	1.151934546	0.075546297	0.439392262	0.285241829	0.848448169
2.33196939	-2.992517668	1.069020546	0.065373297	0.448887656	0.297098041	0.840213639
2.45214039	-2.889937668	0.982031546	0.055354051	0.456952317	0.30931985	0.832136851
2.58627939	-2.774184668	0.884953546	0.044699513	0.463911482	0.322164006	0.824013619
2.73573539	-2.686259668	0.771756546	0.034883811	0.47102	0.335546798	0.815065412
2.90796439	-2.667842668	0.612821546	0.024573644	0.476646053	0.349810812	0.806124725
3.05287439	-2.686394668	0.446222546	0.014646262	0.481470845	0.364426294	0.796972263
3.10519939	-2.706794668	0.248496546	0.005284269	0.485574525	0.379726662	0.787398958
3.06556439	-2.712131668	0.028058546	0.003169306	-0.489077005	-0.395210503	-0.777561764
2.99857639	-2.711428668	-0.209830454	0.011480494	-0.492138286	-0.412597975	-0.766440484
2.96177039	-2.682391668	-0.437087454	0.017770446	-0.495129403	-0.42823789	-0.755740296
2.92934239	-2.571326668	-0.666142454	0.022424791	-0.49627557	-0.443146367	-0.746209746
2.94434439	-2.377135668	-0.862982454	0.02740083	-0.496607616	-0.459793786	-0.735676386
3.00976639	-2.147701668	-1.026804454	0.032646493	-0.495550005	-0.477027066	-0.725127284
3.13965739	-1.984086668	-1.177984454	0.035770263	-0.493377949	-0.491564983	-0.716702557
3.31715039	-1.969812668	-1.331986454	0.040019979	-0.490067524	-0.508232729	-0.707058496
3.48984939	-2.132249668	-1.481370454	0.044172251	-0.486092282	-0.525589248	-0.696791969
3.61370039	-2.353280668	-1.636765454	0.048190764	-0.481848251	-0.544412622	-0.684919564
3.64848339	-2.521228668	-1.770684454	0.051535248	-0.477489215	-0.562842346	-0.672723317
3.61819939	-2.552036668	-1.851048454	0.054624923	-0.472671027	-0.582506492	-0.659002584
3.52602439	-2.417666668	-1.831236454	0.057501104	-0.467373517	-0.601282749	-0.64553441
3.39739739	-2.140662668	-1.749087454	0.060405898	-0.461780257	-0.61864913	-0.632758544
3.27501139	-1.753226668	-1.650934454	0.063574215	-0.455567827	-0.634534199	-0.621114019
3.24333239	-1.365961668	-1.613344454	0.067653976	-0.448394937	-0.649602665	-0.610230528
3.27968739	-1.103010668	-1.688705454	0.071788401	-0.440526003	-0.66320021	-0.600790103
3.33709939	-0.995033668	-1.874915454	0.076098867	-0.430963755	-0.677102857	-0.591617212
3.39910139	-1.055440668	-2.107920454	0.079775723	-0.420906917	-0.690911492	-0.582335394
3.40292139	-1.154002668	-2.317319454	0.082879305	-0.409311051	-0.705587048	-0.572487906
3.27395939	-1.218205668	-2.457518454	0.0848453	-0.397915286	-0.719998946	-0.562197668
3.07682139	-1.163094668	-2.533343454	0.086192878	-0.385956972	-0.734004278	-0.552128358
2.91526239	-0.955045668	-2.573947454	0.086881218	-0.373395995	-0.747356159	-0.542665511
2.84046939	-0.671453668	-2.622054454	0.087612685	-0.360657151	-0.759389475	-0.534395043
2.81943839	-0.421969668	-2.695915454	0.088829077	-0.347191405	-0.770754657	-0.526787226
2.78796039	-0.304756668	-2.810599454	0.089917807	-0.332363055	-0.781856022	-0.519760281
2.71214539	-0.330711668	-2.984688454	0.090562365	-0.317258568	-0.792643932	-0.512699772
2.63451939	-0.452511668	-3.201356454	0.090200443	-0.300916115	-0.803646972	-0.505435373
2.57183239	-0.627856668	-3.444177454	0.088512273	-0.284287936	-0.81469583	-0.497610943
2.53707839	-0.761644668	-3.698053454	0.085475754	-0.266841991	-0.825972718	-0.489140385
2.51053939	-0.839235668	-3.976060454	0.081367567	-0.248645747	-0.836710844	-0.481112851
2.43828139	-0.929634668	-4.227795454	0.076285423	-0.229287942	-0.847536513	-0.472535114
2.34727539	-1.008260668	-4.407839454	0.069978354	-0.208828215	-0.858265011	-0.463546089
2.22053839	-1.018894668	-4.467473454	0.063100891	-0.188823349	-0.86799072	-0.454924313
2.09094639	-0.934898668	-4.419418454	0.056004228	-0.168282428	-0.877322656	-0.445925451
1.94926139	-0.767724668	-4.324096454	0.049376692	-0.148515438	-0.885178957	-0.43813619
1.86408039	-0.620375668	-4.216944454	0.042393528	-0.128298795	-0.892240456	-0.430870255
1.68660639	-0.302992668	-4.157428454	0.036421426	-0.107831553	-0.898569026	-0.423815458
1.65557739	0.177938332	-4.173750454	0.031881625	-0.088300048	-0.903447316	-0.41829369
1.67756839	0.600943332	-4.195636454	0.028903797	-0.065408142	-0.907435632	-0.414061493
1.75046139	0.961669332	-4.238237454	0.027595493	-0.04378729	-0.910542549	-0.410162685
1.77263139	1.228261332	-4.263643454	0.027372756	-0.020484976	-0.912941356	-0.406656094
1.71302239	1.402235332	-4.230648454	0.027858226	0.003160419	-0.914741733	-0.403065122
1.59139339	1.558360332	-4.125193454	0.028338693	0.024775028	-0.91551402	-0.400521155
1.47626139	1.681408332	-3.940521454	0.031198237	0.049431579	-0.915408919	-0.398258334
1.39677139	1.683909332	-3.682276454	0.033590557	0.070415932	-0.914737306	-0.396445371
1.27912539	1.686499332	-3.415699454	0.036392987	0.091051744	-0.913544125	-0.394743287
1.13459539	1.757870332	-3.196658454	0.039520207	0.110197265	-0.911885379	-0.393395185
0.98020139	1.870011332	-3.027938454	0.04270178	0.128612692	-0.909700248	-0.392531262
0.85160939	2.006175332	-2.884807454	0.047021814	0.146407795	-0.906746204	-0.392638546
0.67872339	2.137803332	-2.774874454	0.051153944	0.162333698	-0.903738839	-0.392794036
0.47354739	2.245588332	-2.688108454	0.056324016	0.178564814	-0.899730324	-0.394243017
0.28012539	2.349517332	-2.614032454	0.0603351	0.193997481	-0.895641329	-0.395665595
0.08879339	2.466090332	-2.504962454	0.064890899	0.208516471	-0.890727858	-0.398640107
-0.11193761	2.582282332	-2.379071454	0.071494587	0.223718698	-0.88419991	-0.403768483
-0.28895661	2.667221332	-2.251635454	0.077181183	0.237135338	-0.87788264	-0.408817767
-0.46919661	2.721562332	-2.119911454	0.0826181	0.249601457	-0.871545536	-0.413861982
-0.62870961	2.729460332	-1.987629454	0.092333293	0.263037553	-0.863793026	-0.419699198
-0.78846161	2.679938332	-1.852513454	0.101247116	0.275541501	-0.855519174	-0.426512421
-0.97921661	2.594686332	-1.728751454	0.108308483	0.285927558	-0.847621651	-0.433649905
-1.17929361	2.507441332	-1.628298454	0.115258257	0.295539997	-0.839399939	-0.441338177
-1.38736161	2.404817332	-1.573109454	0.121685063	0.304310363	-0.830926911	-0.449609183
-1.72059861	2.051107332	-1.561393454	0.125382998	0.313421253	-0.821688567	-0.459210322
-2.08947761	1.644142332	-1.561052454	0.127453413	0.318956065	-0.813303396	-0.469638416
-2.32114561	1.458304332	-1.535794454	0.129549166	0.323626872	-0.803939714	-0.481833578
-2.35261761	1.330672332	-1.468795454	0.130204483	0.327395037	-0.795002125	-0.493792369
-2.33488161	1.212363332	-1.383259454	0.13090865	0.330635366	-0.78660339	-0.504775482
-2.31973661	1.137679332	-1.310323454	0.131621227	0.33412657	-0.777378092	-0.516448051
-2.36165061	1.069084332	-1.276730454	0.13168793	0.336810875	-0.768518417	-0.527822097
-2.39694861	1.038170332	-1.269426454	0.131993842	0.339158839	-0.759621212	-0.539003268
-2.41850161	1.013318332	-1.249199454	0.131862478	0.341303668	-0.750724775	-0.550033094
-2.41432961	0.998020332	-1.179101454	0.131061403	0.342227817	-0.742085446	-0.561259495
-2.19997061	0.915960332	-1.044936454	0.130703046	0.343286489	-0.733846311	-0.571437392
-1.94621361	0.833759332	-0.963319454	0.131329524	0.345263113	-0.725800587	-0.580309785
-2.06897561	0.686364332	-1.022756454	0.131707925	0.346803972	-0.717783627	-0.589208531
-2.11204661	0.555937332	-1.089289454	0.131094235	0.348093383	-0.710053352	-0.597887561
-2.08902961	0.454789332	-1.109476454	0.129548834	0.349009527	-0.702182055	-0.606918291
-2.19573161	0.350311332	-1.138621454	0.12728015	0.349480675	-0.694146442	-0.616298417
-2.31227161	0.236591332	-1.149601454	0.124964513	0.349589145	-0.686564674	-0.625140184
-2.44312361	0.166593332	-1.148602454	0.121957381	0.349126149	-0.677788988	-0.635483609
-2.56614961	0.124412332	-1.161136454	0.118750524	0.348061052	-0.669287997	-0.645604673
-2.72135261	0.123221332	-1.177368454	0.115409345	0.34659649	-0.660200482	-0.656267384
-2.88429061	0.191250332	-1.195282454	0.11216433	0.345146885	-0.650169817	-0.667511798
-3.10261261	0.228971332	-1.241888454	0.108791446	0.343149315	-0.639932231	-0.678895949
-3.28568161	0.271231332	-1.256831454	0.105794803	0.341092646	-0.628310107	-0.691150979
-3.45884861	0.205254332	-1.263120454	0.102163432	0.338392338	-0.616690062	-0.703382276
-3.59916361	0.063662332	-1.236150454	0.098307247	0.334666573	-0.603503897	-0.717019537
-3.72094661	-0.115360668	-1.190972454	0.094107578	0.330114292	-0.59073906	-0.730202493
-3.86770161	-0.276313668	-1.137750454	0.089360188	0.32464434	-0.578008572	-0.743321532
-4.01498061	-0.353711668	-1.114056454	0.08495789	0.31841755	-0.564710803	-0.756633419
-4.11833661	-0.350262668	-1.126349454	0.079485381	0.311035494	-0.550819809	-0.770413223
-4.15540161	-0.333469668	-1.159074454	0.074247776	0.303781544	-0.536718123	-0.78366938
-4.15085761	-0.325745668	-1.207694454	0.06880835	0.296498087	-0.522184458	-0.79666661
-4.12082061	-0.361597668	-1.234771454	0.062981146	0.289154282	-0.507571093	-0.809193896
-4.07321761	-0.401823668	-1.283811454	0.057482413	0.282260896	-0.493656383	-0.820565618
-3.99297261	-0.467630668	-1.345579454	0.051003034	0.274923064	-0.479289741	-0.831923881
-3.95003061	-0.571108668	-1.399448454	0.043953876	0.267303864	-0.465143887	-0.842767979
-3.93402761	-0.683631668	-1.385875454	0.036664138	0.259387099	-0.45093441	-0.853248048
-3.91639661	-0.795159668	-1.300493454	0.029561203	0.250176562	-0.433719319	-0.865115816
-3.88643461	-0.951675668	-1.195495454	0.022592659	0.241007866	-0.419557409	-0.874857909
-3.83862961	-0.999973668	-1.092288454	0.01585954	0.231209711	-0.405954927	-0.884019876
-3.82767161	-0.850364668	-0.995036454	0.00947684	0.221141439	-0.391686429	-0.893078045
-3.78741761	-0.656959668	-0.914206454	0.003727499	0.211428957	-0.376892273	-0.90179605
-3.69175561	-0.464851668	-0.835398454	0.000839494	-0.203233888	0.362972065	0.909366022
-3.57058561	-0.362688668	-0.790245454	0.005282376	-0.194764246	0.348248492	0.916930735
-3.38871461	-0.373656668	-0.773355454	0.009779366	-0.186761728	0.335316948	0.923356359
-3.16321061	-0.501761668	-0.789527454	0.014394756	-0.178947457	0.323552619	0.929023305
-2.92854661	-0.737596668	-0.832355454	0.01876155	-0.171071623	0.310168371	0.934974912
-2.74530561	-1.036602668	-0.852198454	0.023710978	-0.162935925	0.299399819	0.939813504
-2.64382061	-1.339877668	-0.827767454	0.029975715	-0.15283656	0.289685495	0.944364737
-2.58053061	-1.637145668	-0.781582454	0.036325828	-0.141560235	0.28061428	0.948628884
-2.55293861	-1.902277668	-7.21E-01	0.042568336	-0.129718344	0.27264525	0.952378945
-2.51878161	-2.124126668	-0.649031454	0.048666305	-0.116982534	0.26523215	0.955823511
-2.52247361	-2.205296668	-0.565718454	0.055128577	-0.102652508	0.257806955	0.959144867
-2.60568861	-2.128951668	-0.435513454	0.060548924	-0.088861655	0.250549016	0.962113624
-2.62032161	-1.956441668	-0.307537454	0.065361608	-0.075281752	0.242985931	0.964892924
-2.54168461	-1.758680668	-0.223840454	0.069317885	-0.062318635	0.235083402	0.96749533
-2.41880961	-1.581390668	-0.200015454	0.072985958	-0.050300567	0.227419159	0.969754314
-2.21927461	-1.456540668	-0.238552454	0.076367739	-0.039356461	0.219870931	0.971738551
-2.01590861	-1.463260668	-0.300258454	0.079809935	-0.029344731	0.213033263	0.973337603
-1.82765961	-1.436473668	-0.324699454	0.083565841	-0.019573815	0.206933003	0.974583166
-1.67678361	-1.495693668	-0.319511454	0.08708351	-0.010185517	0.2016135	0.975533041
-1.56263861	-1.632484668	-0.284323454	0.090675876	-0.000433013	0.197483484	0.976103464
-1.47158761	-1.835890668	-0.212929454	0.093778949	0.009897689	0.19460553	0.976338175
-1.44306261	-2.067486668	-0.119171454	0.097001421	0.021742844	0.192916476	0.976166587
-1.39292361	-2.285754668	-0.045366454	0.101094807	0.036213257	0.193570025	0.97519182
-1.35115161	-2.364245668	0.003218546	0.102311868	0.0482157	0.190320117	0.975184998
-1.33678761	-2.252849668	0.054189546	0.103297684	0.061091145	0.187466301	0.974912225
-1.29059061	-2.009533668	0.110617546	0.105096358	0.073958292	0.185778283	0.974151608
-1.18113561	-1.731304668	0.147293546	0.10652103	0.084617275	0.183764869	0.973510996
-1.07531161	-1.512572668	0.168131546	0.107704275	0.094067009	0.181690222	0.972902796
-1.01113561	-1.433901668	0.199788546	0.108496213	0.102694604	0.179719863	0.972308161
-1.03606261	-1.469870668	0.268043546	0.109330167	0.111617534	0.178192696	0.971512122
-1.09836861	-1.559402668	0.385929546	0.110143441	0.121877252	0.176629376	0.970472267
-1.15095561	-1.606977668	0.511053546	0.110250952	0.131606903	0.174320861	0.969606409
-1.11794861	-1.574933668	0.599420546	0.10949957	0.141088688	0.171554362	0.968851344
-1.03814161	-1.444384668	0.643646546	0.10835175	0.150128576	0.168811398	0.968103311
-0.95984761	-1.366283668	0.625621546	0.106969738	0.158433187	0.166069509	0.967407525
-0.85934461	-1.343342668	0.586314546	0.105096252	0.166687349	0.167129121	0.966042423
-0.73883861	-1.302509668	0.572497546	0.103598875	0.174517784	0.165569315	0.965089435
-0.63479861	-1.250920668	0.568179546	0.102023231	0.181783335	0.164034791	0.964177715
-0.52443561	-1.175979668	0.575664546	0.1002906	0.188444728	0.16343209	0.963182398
-0.42803061	-1.124101668	0.559739546	0.09840444	0.194657946	0.163083291	0.962199922
-0.31657961	-1.092836668	0.518322546	0.096566546	0.200614112	0.162715951	0.961224427
-0.17728361	-1.100190668	0.462308546	0.094926772	0.206059103	0.162955755	0.960194759
-0.03728061	-1.173330668	0.378053546	0.093422884	0.211753434	0.163940478	0.958934913
0.06968439	-1.328940668	0.299651546	0.092255298	0.217343072	0.16569067	0.957495457
0.10847139	-1.561618668	0.235560546	0.091279105	0.223836698	0.168305079	0.955635212
0.09725739	-1.823137668	0.192125546	0.090463594	0.23126571	0.171480562	0.953376592
0.05969339	-2.068542668	0.179191546	0.089821101	0.240117198	0.17519403	0.950569804
0.01058439	-2.267797668	0.222885546	0.089398645	0.249687841	0.178853576	0.947457262
-0.00293561	-2.390093668	0.320840546	0.088648861	0.260061403	0.18269827	0.943997239
0.07785439	-2.455259668	0.426652546	0.087261731	0.27090441	0.186808394	0.94026529
0.26922739	-2.499108668	0.486372546	0.085217538	0.281915841	0.19139008	0.93628589
0.53666039	-2.532760668	0.468701546	0.083247871	0.292576311	0.197260104	0.931964241
0.82482539	-2.565252668	0.405139546	0.08238883	0.304060089	0.204538531	0.926781275
1.10292339	-2.563777668	0.293542546	0.079441825	0.313312355	0.213033928	0.922030862
1.28349339	-2.530829668	0.197750546	0.07542272	0.320318258	0.220561928	0.918183022
1.39860539	-2.415824668	0.122606546	0.072361913	0.327421799	0.229564454	0.913706124
1.42038939	-2.363934668	0.052812546	0.069688096	0.335010414	0.240283888	0.90839157
1.49541539	-2.311872668	0.021982546	0.067205426	0.341969291	0.250921841	0.90309394
1.55137339	-2.261658668	0.008542546	0.064552347	0.348485302	0.261753983	0.897705877
1.63739939	-2.248169668	-0.011474454	0.061812175	0.354599999	0.272642922	0.892246565
1.76715739	-2.249479668	-0.019860454	0.058963552	0.360345874	0.283900999	0.886608354
1.99616239	-2.228123668	-0.079990454	0.055588072	0.365606815	0.296155619	0.880643783
2.19934139	-2.249778668	-0.167808454	0.052242227	0.370188414	0.309318904	0.874387273
2.33620939	-2.241703668	-0.208427454	0.048719093	0.374342375	0.322964877	0.867864001
2.37047839	-2.199286668	-0.203796454	0.045022247	0.378102726	0.336921177	0.861101298
2.38852539	-2.183104668	-0.174558454	0.041020547	0.381782522	0.351389288	0.853864737
2.36833839	-2.274603668	-0.117330454	0.037161667	0.385398801	0.364670403	0.846818913
2.34683939	-2.452641668	-0.025834454	0.032661935	0.390093236	0.378980959	0.838530797
2.35420939	-2.735126668	0.072174546	0.028273406	0.395461909	0.392771353	0.829783802
2.39419639	-3.069819668	0.123107546	0.023715269	0.402067624	0.407088983	0.819791298
2.48686839	-3.343701668	0.034302546	0.019138776	0.409347722	0.422335625	0.808517637
2.55571239	-3.491427668	-0.221890454	0.015514106	0.416585548	0.438172824	0.796379539
2.57591939	-3.483439668	-0.569582454	0.013026454	0.423331637	0.454935654	0.783360828
2.62371439	-3.278129668	-0.931885454	0.011275482	0.428220677	0.471369161	0.770915708
2.73969239	-2.919713668	-1.246728454	0.010992941	0.430638541	0.488350452	0.758909375
2.90245039	-2.557490668	-1.492743454	0.011103288	0.430970364	0.505706579	0.747263085
3.09447639	-2.322745668	-1.677713454	0.010564812	0.42947293	0.52324955	0.73596963
3.23156439	-2.311730668	-1.807003454	0.009955451	0.426831666	0.541166419	0.724468442
3.30188339	-2.474406668	-1.898062454	0.009513201	0.423814133	0.559089386	0.712537815
3.30611139	-2.639378668	-1.941941454	0.009449114	0.420970079	0.577453819	0.699458358
3.28952239	-2.684704668	-1.932615454	0.009609943	0.418053573	0.596228814	0.685310193
3.31868339	-2.604079668	-1.920784454	0.00974573	0.41488649	0.613682741	0.671690193
3.41210739	-2.459851668	-1.953653454	0.009381431	0.410845962	0.63165203	0.657368464
3.49733639	-2.391865668	-2.055047454	0.008805623	0.405512938	0.649292422	0.643351435
3.50971239	-2.455664668	-2.208825454	0.00861445	0.399898222	0.666050676	0.629590105
3.42986239	-2.585652668	-2.385771454	0.009333555	0.393732612	0.683933015	0.614103531
3.31493539	-2.716008668	-2.528095454	0.01092155	0.387872553	0.700610354	0.598816111
3.22843839	-2.759372668	-2.619873454	0.013845469	0.380681853	0.719604321	0.580568041
3.20000239	-2.648205668	-2.643950454	0.016511443	0.373456983	0.735834833	0.564627623
3.20584239	-2.367219668	-2.678665454	0.018663815	0.364919935	0.751073958	0.549884545
3.15243839	-2.083674668	-2.729614454	0.021150301	0.355346146	0.767489601	0.533143033
3.06016839	-1.929242668	-2.793239454	0.0229693	0.346390666	0.782038497	0.517592221
2.96761139	-1.944617668	-2.811392454	0.024272778	0.336765606	0.795410239	0.503311345
2.91026039	-2.065840668	-2.825635454	0.026206235	0.326108221	0.808436577	0.489282088
2.83731639	-2.208804668	-2.848642454	0.029680339	0.316797433	0.82182759	0.472607528
2.71720239	-2.257495668	-2.902428454	0.033830293	0.30687757	0.834847154	0.455754207
2.55608639	-2.105860668	-2.983648454	0.038126087	0.296829623	0.846382573	0.440539574
2.39298039	-1.672384668	-3.089803454	0.042285311	0.28535915	0.85727752	0.426447373
2.28749339	-1.098790668	-3.213008454	0.045618458	0.27222432	0.867545187	0.413736902
2.25335539	-0.673850668	-3.341397454	0.047389266	0.257409263	0.876907348	0.403147903
2.22272239	-0.564351668	-3.462552454	0.049282522	0.24165331	0.886171653	0.392268674
2.17324939	-0.722805668	-3.504018454	0.051625212	0.226832024	0.894296867	0.382250159
2.13973039	-0.942934668	-3.479289454	0.055114676	0.211158689	0.902930317	0.37025832
2.09205039	-1.043371668	-3.418821454	0.05831389	0.196175778	0.910282613	0.359861251
2.04459239	-0.886932668	-3.326569454	0.06113287	0.180891973	0.917466412	0.348993194
1.97850339	-0.582035668	-3.233810454	0.063485425	0.165593174	0.923880555	0.339106505
1.86427339	-0.272757668	-3.180033454	0.064673673	0.151243223	0.929692009	0.329568767
1.75375239	-0.052676668	-3.179989454	0.065331621	0.135726568	0.934883171	0.321408672
1.70214039	-0.006875668	-3.204516454	0.065656563	0.119645933	0.93950753	0.314165033
1.68234239	-0.043778668	-3.240022454	0.066447871	0.103766013	0.943951858	0.306222444
1.62758439	-0.046350668	-3.279691454	0.067326936	0.087926607	0.948111169	0.298028869
1.53366839	-0.008254668	-3.317382454	0.068805271	0.073817984	0.951860132	0.289446072
1.41478939	0.075852332	-3.330814454	0.068875736	0.055851329	0.955349593	0.281857974
1.27626939	0.236310332	-3.296267454	0.069506469	0.039897447	0.957859197	0.275831115
1.12654439	0.427286332	-3.227471454	0.069773243	0.023630129	0.95978477	0.270899441
0.99013639	0.562674332	-3.150564454	0.069712156	0.007828554	0.961332318	0.26630641
0.88881139	0.628638332	-3.078819454	0.069151336	-0.008026783	0.962197207	0.263306281
0.78855839	0.625185332	-3.016816454	0.068651466	-0.024371997	0.962847464	0.260034117
0.68167039	0.655217332	-2.962196454	0.06830808	-0.039794576	0.963055918	0.257436783
0.58500939	0.742858332	-2.906549454	0.067838757	-0.054832053	0.96289022	0.255409033
0.47744039	0.898575332	-2.876699454	0.066799949	-0.069920979	0.96237666	0.253929101
0.36598039	1.186850332	-2.877472454	0.065062322	-0.084447601	0.961456214	0.253451072
0.29454639	1.590311332	-2.913123454	0.061687675	-0.101185415	0.959888331	0.25410733
0.29215539	1.922486332	-2.954085454	0.057002805	-0.117569111	0.958019153	0.255200875
0.33006639	2.156153332	-3.001488454	0.051206196	-0.133884943	0.95585487	0.25650383
0.32662239	2.297063332	-3.008155454	0.044345747	-0.151389026	0.953145962	0.258123213
0.26922339	2.305302332	-2.954831454	0.034379172	-0.170603181	0.949936641	0.25948604
0.11109439	2.200819332	-2.833537454	0.028238135	-0.186639604	0.946633452	0.261253465
-0.06997361	2.061402332	-2.653363454	0.02185548	-0.202526812	0.942733641	0.264118366
-0.24079961	1.906953332	-2.430400454	0.016400351	-0.216544733	0.938782148	0.26744623
-0.35676061	1.797315332	-2.193431454	0.011509876	-0.229371607	0.934770879	0.271034302
-0.50793761	1.725385332	-1.970062454	0.00695516	-0.240063374	0.930960333	0.275016474
-0.62626261	1.724023332	-1.750349454	0.002104519	-0.250964927	0.926629908	0.279944976
-0.76512261	1.842390332	-1.544497454	0.003288465	0.260241515	-0.922385241	-0.285427761
-0.89397861	2.054302332	-1.408641454	0.009198967	0.268764585	-0.918028542	-0.291383893
-1.00146161	2.353567332	-1.325823454	0.013293692	0.275602986	-0.914294824	-0.296532032
-1.07517661	2.585021332	-1.293914454	0.024548844	0.285032769	-0.908047627	-0.305946371
-1.13033461	2.750479332	-1.272539454	0.033317788	0.293403926	-0.902186279	-0.314426429
-1.19004561	2.835757332	-1.180322454	0.042107021	0.300871579	-0.89635388	-0.322882352
-1.29721261	2.770692332	-1.030252454	0.051966845	0.307311077	-0.890482179	-0.331512952
-1.44282261	2.642501332	-0.855712454	0.065188998	0.314883525	-0.883951173	-0.339454097
-1.60375961	2.490618332	-0.690717454	0.074502126	0.319903809	-0.87787341	-0.348495713
-1.78884061	2.352135332	-0.559174454	0.084793369	0.324190964	-0.870888107	-0.359533321
-1.94380261	2.295194332	-0.478868454	0.094517814	0.327360503	-0.863960348	-0.370774866
-2.06862661	2.290802332	-0.423022454	0.10121441	0.331086044	-0.857024398	-0.381637073
-2.16228161	2.256819332	-0.386934454	0.106511734	0.331997425	-0.850765612	-0.393231272
-2.20601561	2.246921332	-0.390527454	0.113313356	0.333116088	-0.844014987	-0.404762222
-2.19569161	2.304328332	-0.446525454	0.12117361	0.334814795	-0.836512627	-0.416488456
-2.09613561	2.343093332	-0.534468454	0.129462725	0.336707245	-0.828940206	-0.427464349
-1.92351761	2.360413332	-0.648000454	0.137379808	0.339315595	-0.821113333	-0.437909361
-1.73781661	2.340075332	-0.791903454	0.147696918	0.342792544	-0.813555972	-0.445876186
-1.56949061	2.283857332	-0.928176454	0.156005921	0.347459388	-0.805010329	-0.454854369
-1.48459461	2.105922332	-0.990067454	0.162369959	0.352034951	-0.797082237	-0.462998161
-1.51025761	1.904527332	-0.983675454	0.168358043	0.35649623	-0.788973314	-0.471261199
-1.64609261	1.734831332	-0.978896454	0.173443322	0.360469228	-0.781011059	-0.479584274
-1.79530461	1.550933332	-0.991164454	0.177725631	0.36354458	-0.773084797	-0.48845556
-1.88296461	1.338937332	-1.008914454	0.180583534	0.36614256	-0.765446843	-0.497413655
-1.90426061	1.154817332	-0.997230454	0.182473151	0.368407601	-0.757613429	-0.506952938
-1.92290361	1.041859332	-0.945953454	0.1840209	0.369904762	-0.750404598	-0.515945457
-1.92212461	0.994052332	-0.904232454	0.185960712	0.371272075	-0.742861802	-0.525101898
-2.01078661	0.945556332	-0.882267454	0.187207545	0.372212449	-0.735631522	-0.534095022
-2.12178361	0.899993332	-0.871629454	0.188337515	0.372602104	-0.728104233	-0.54365511
-2.27321261	0.847524332	-0.896116454	0.189023489	0.372575478	-0.720346249	-0.553677628
-2.36144261	0.866188332	-0.946990454	0.189646688	0.372494879	-0.711757657	-0.564519917
-2.46162161	0.895382332	-0.985040454	0.190166647	0.372319636	-0.703511408	-0.574705519
-2.54060161	0.940546332	-1.061858454	0.190539712	0.371989393	-0.694494878	-0.585658069
-2.60954961	0.906523332	-1.108323454	0.190713748	0.371744102	-0.685273688	-0.596518702
-2.77190561	0.655855332	-1.084943454	0.188983953	0.368854023	-0.675883088	-0.609437303
-2.86807361	0.513093332	-1.040028454	0.189073005	0.367809153	-0.665832814	-0.620994758
-2.90248761	0.465777332	-1.024692454	0.188278167	0.366270261	-0.656089071	-0.6324117
-2.85761761	0.523338332	-1.026615454	0.187056427	0.364363284	-0.646100718	-0.644052135
-2.78728661	0.589053332	-0.972735454	0.186217411	0.362404002	-0.636065502	-0.655291608
-2.66839261	0.692290332	-0.867529454	0.18578379	0.360403593	-0.626500176	-0.665650931
-2.62217561	0.822272332	-0.815405454	0.18605687	0.358498892	-0.616411582	-0.675942414
-2.65081761	0.921801332	-0.837540454	0.186484681	0.356803231	-0.60630658	-0.685789508
-2.63855761	0.995442332	-0.848414454	0.187346232	0.355332808	-0.59589445	-0.695377444
-2.59703361	1.060656332	-0.851355454	0.188267653	0.353967906	-0.584918764	-0.705075919
-2.55364361	1.054697332	-0.888095454	0.188858092	0.352784437	-0.574031437	-0.714397419
-2.58932561	0.835529332	-0.925309454	0.189074356	0.351218339	-0.56323024	-0.723649268
-2.72105661	0.431632332	-0.898273454	0.188189917	0.348472758	-0.553268543	-0.732833687
-2.75346861	0.180846332	-0.819628454	0.186524842	0.344669209	-0.543452828	-0.742341325
-2.77534061	0.156873332	-0.776783454	0.18486375	0.340005418	-0.534113917	-0.75162759
-2.80548461	0.220102332	-0.783955454	0.182974329	0.335171547	-0.524320669	-0.761096751
-2.83957161	0.267128332	-0.829074454	0.181265531	0.330463771	-0.51401107	-0.770538204
-2.86738961	0.352867332	-0.878841454	0.179430407	0.325971606	-0.503351132	-0.77986209
-2.87811461	0.472304332	-0.932625454	0.177746095	0.321907701	-0.492095416	-0.789065181
-2.90719561	0.541051332	-0.983492454	0.176132287	0.317974155	-0.480955849	-0.797841667
-2.91755761	0.484940332	-1.031064454	0.17415911	0.314110234	-0.469326963	-0.806681825
-2.95069061	0.229081332	-1.034322454	0.171451024	0.30943885	-0.457610116	-0.8157482
-2.95905061	-0.106755668	-0.988951454	0.169751669	0.304064554	-0.445171686	-0.824955325
-2.91769061	-0.445464668	-0.944009454	0.165186669	0.2966258	-0.434613171	-0.834168982
-2.90114261	-0.720142668	-0.932100454	0.1604904	0.288313494	-0.42492692	-0.842944407
-2.90593961	-0.832113668	-0.937498454	0.155366896	0.279781192	-0.416132477	-0.851127119
-2.94384061	-0.794509668	-0.937757454	0.148733065	0.27019435	-0.406770826	-0.8598901
-2.96787561	-0.679853668	-0.932750454	0.142612446	0.260750731	-0.397092585	-0.868324954
-2.94728361	-0.547007668	-0.934206454	0.138387339	0.252945545	-0.387294814	-0.875711267
-2.88828861	-0.436499668	-0.961800454	0.133968047	0.245105429	-0.377495379	-0.882877755
-2.82023561	-0.442043668	-0.981362454	0.129433898	0.237513319	-0.367339999	-0.889885169
-2.77698161	-0.579007668	-0.938442454	0.124621875	0.229484502	-0.35707304	-0.896830583
-2.77695961	-0.757051668	-0.856286454	0.119733515	0.22102627	-0.348235504	-0.903074364
-2.79091361	-0.860265668	-0.776946454	0.114767128	0.212428308	-0.340820414	-0.90859461
-2.82862461	-0.894173668	-0.707843454	0.111159691	0.202686837	-0.329291455	-0.915493695
-2.86452061	-0.953108668	-0.735403454	0.106555334	0.19252771	-0.319771852	-0.921588305
-2.89842761	-1.079596668	-0.811337454	0.101505659	0.182105121	-0.31011857	-0.927556359
-2.80234161	-1.159448668	-0.901629454	0.095600758	0.171728245	-0.302642745	-0.932618504
-2.62236461	-0.999405668	-0.999677454	0.090572688	0.163427303	-0.296133601	-0.936692583
-2.51153661	-0.678566668	-1.099959454	0.084531686	0.1552723	-0.287133426	-0.941434704
-2.42906261	-0.219958668	-1.178491454	0.077735656	0.14766888	-0.27473923	-0.946926304
-2.36752161	0.138323332	-1.205766454	0.072117092	0.143047515	-0.264194888	-0.951071814
-2.31682761	0.354272332	-1.182222454	0.067070239	0.139806439	-0.25312252	-0.954926559
-2.29593261	0.372597332	-1.142277454	0.063690031	0.138119821	-0.242129937	-0.958248187
-2.31154661	0.185216332	-1.086197454	0.058937978	0.134539945	-0.230884603	-0.961830348
-2.34861961	-0.154255668	-1.019760454	0.053193963	0.129002598	-0.221348428	-0.965159886
-2.40855361	-0.601209668	-0.920998454	0.046531798	0.12103815	-0.213135167	-0.968379037
-2.47769961	-1.125677668	-0.830361454	0.040089238	0.110899344	-0.20471383	-0.971692563
-2.51429861	-1.640575668	-0.749466454	0.035945636	0.100482164	-0.19744435	-0.974488058
-2.45813061	-2.066969668	-0.680124454	0.02887505	0.085553746	-0.191322527	-0.977365069
-2.31843761	-2.336066668	-0.630358454	0.023445714	0.070916962	-0.186453144	-0.979620492
-2.11287061	-2.423877668	-0.607701454	0.017614199	0.055667095	-0.182567297	-0.981458148
-1.93736861	-2.368623668	-0.565673454	0.012212586	0.041153928	-0.179337299	-0.982850619
-1.91330161	-2.214707668	-0.442838454	0.008832086	0.0289573	-0.17638879	-0.9838549
-1.92917361	-1.986820668	-0.278749454	0.00341277	0.014216504	-0.1728333	-0.984842573
-1.92637461	-1.718720668	-0.172094454	0.001692705	0.003552358	-0.168285808	-0.98573039
-1.92319461	-1.504997668	-0.148152454	0.000206155	-0.006545342	-0.16282749	-0.986632822
-1.93209261	-1.368374668	-0.207481454	0.005314038	0.020474789	0.162003315	0.986563465
-1.92223761	-1.325089668	-0.336364454	0.009171028	0.03087169	0.158268529	0.986870763
-1.81828961	-1.389614668	-0.497280454	0.013666446	0.041225171	0.155951258	0.986809464
-1.72703361	-1.604873668	-0.609671454	0.016961331	0.049986311	0.144559636	0.988087139
-1.60372261	-1.878590668	-0.692953454	0.02116819	0.060141361	0.141838524	0.987834378
-1.42514661	-2.211737668	-0.724614454	0.026495896	0.071933209	0.14048477	0.987110739
-1.17556561	-2.591181668	-0.700766454	0.031859559	0.084441752	0.140699781	0.985930084
-0.99558261	-3.048712668	-0.606943454	0.037036091	0.09974201	0.14272205	0.984027579
-0.94653361	-3.493293668	-0.434994454	0.041714952	0.116462119	0.146268942	0.981479411
-0.98207561	-3.842587668	-0.221875454	0.045294765	0.134829458	0.152857873	0.977959034
-1.02310061	-4.047347668	-0.017176454	0.047619479	0.154401188	0.158453093	0.974056095
-1.04665861	-4.030082668	0.097548546	0.049640498	0.174327352	0.163051535	0.969824723
-1.00025861	-3.846188668	0.108026546	5.13E-02	0.193226472	0.166102374	0.965630278
-0.88204761	-3.561248668	0.034559546	0.053251901	0.211227321	0.169376268	0.961175808
-0.72137561	-3.230931668	-0.093625454	0.055251962	0.227366263	0.172510496	0.956813426
-0.55964961	-2.951850668	-0.262792454	0.057492458	0.241259116	0.175895738	0.952653843
-0.38871361	-2.748862668	-0.441210454	0.060558928	0.2538319	0.179640584	0.948488927
-0.23059761	-2.652763668	-0.590283454	0.063963013	0.265399142	0.184188405	0.944217486
-0.11993861	-2.641867668	-0.676982454	0.068163834	0.276680911	0.18942871	0.939637233
-0.03889261	-2.671528668	-0.730983454	0.073549944	0.288486433	0.195257283	0.934473422
0.01785839	-2.753880668	-0.771202454	0.078587585	0.300005935	0.20144616	0.929107031
0.09224539	-2.833132668	-0.790742454	0.082251933	0.310658917	0.20765414	0.923907687
0.19317939	-2.897140668	-0.773819454	0.086023258	0.321588279	0.214554876	0.918230463
0.33679439	-2.918695668	-0.728161454	0.088172058	0.330735212	0.219830808	0.913517555
0.51314039	-2.864019668	-0.647872454	0.091034643	0.341185765	0.22784486	0.907409327
0.65218839	-2.785680668	-0.542660454	0.093203407	0.351046213	0.236201394	0.901270538
0.76094539	-2.668873668	-0.395970454	0.094376119	0.360494191	0.244863085	0.895086117
0.89080339	-2.493581668	-0.264857454	0.09473725	0.368994985	0.253281348	0.889222196
0.98373739	-2.362456668	-0.198223454	0.094043104	0.377366713	0.262331116	0.883137953
1.08084539	-2.283646668	-0.212672454	0.093165061	0.384735851	0.271170413	0.877362641
1.16076739	-2.263350668	-0.282744454	0.092265454	0.391507739	0.280156861	0.871619704
1.23523139	-2.232111668	-0.373137454	0.091454467	0.397937845	0.289422622	0.865745978
1.36748339	-2.177978668	-0.460868454	0.090856344	0.403850492	0.299533705	0.859610065
1.50516439	-2.173921668	-0.542743454	0.09017151	0.409030416	0.30990605	0.853534685
1.65980039	-2.244289668	-0.612037454	0.089386375	0.414338108	0.321824082	0.846618727
1.85438439	-2.407032668	-0.671618454	0.088511338	0.419305404	0.333876845	0.839568326
2.07645639	-2.679629668	-0.711959454	0.08737168	0.424638488	0.347223421	0.831555314
2.32038339	-3.005207668	-0.730319454	0.085819668	0.430986554	0.362775707	0.821753833
2.56189239	-3.320088668	-0.712768454	0.083758412	0.437505846	0.378549735	0.81134041
2.75016339	-3.567396668	-0.693723454	0.081045011	0.444965337	0.396432511	0.798923538
2.84946339	-3.732370668	-0.706036454	0.078103929	0.452481008	0.414241107	0.785853052
2.85989439	-3.786474668	-0.733896454	0.075226809	0.459760306	0.431556733	0.77247665
2.78944239	-3.724589668	-0.777470454	0.072675921	0.466709462	0.44868487	0.758671454
2.60169239	-3.555934668	-0.842517454	0.070146188	0.473319454	0.466180551	0.744126267
2.34190839	-3.270137668	-0.956261454	0.068467894	0.479128221	0.48278811	0.729838294
2.02910039	-2.887167668	-1.098586454	0.068590982	0.483252163	0.495931212	0.718202518
1.80608539	-2.487307668	-1.232529454	0.069420082	0.486110075	0.508277057	0.70748306
1.85210639	-2.115605668	-1.281881454	0.070188311	0.487611303	0.52086422	0.69714366
2.05806139	-1.839500668	-1.258744454	0.070120348	0.487653812	0.53307053	0.687831888
2.28181939	-1.749649668	-1.189162454	0.068889152	0.487063729	0.545422343	0.678629263
2.34320739	-1.744560668	-1.129971454	0.066963313	0.486318425	0.558209851	0.66888868
2.28274139	-1.656483668	-1.082214454	0.064730032	0.485666257	0.570235804	0.659370486
2.16888539	-1.498550668	-1.033863454	0.06345814	0.485069222	0.576990906	0.65403548
2.07771439	-1.310612668	-0.930242454	0.060027385	0.483465968	0.592033743	0.641991759
2.01604639	-1.225891668	-0.770228454	0.057177345	0.482229689	0.601607694	0.634234548
2.01903239	-1.268735668	-0.593421454	0.053776742	0.481512138	0.610493889	0.626539172
2.05468939	-1.364243668	-0.435902454	0.049764093	0.481292598	0.619424335	0.618218783
2.07709139	-1.467468668	-0.346906454	0.045556835	0.481620957	0.627999721	0.609575409
2.07910639	-1.502018668	-0.348299454	0.041060197	0.482032687	0.636695612	0.600480846
2.08050239	-1.441928668	-0.409125454	0.036019467	0.482143443	0.646148108	0.59053613
2.06790139	-1.323004668	-0.518734454	0.032333292	0.481460523	0.653766225	0.582872238
2.06120839	-1.163154668	-0.710877454	0.028735331	0.479944298	0.661465056	0.575579475
2.09748539	-1.035153668	-0.961338454	0.025752291	0.477061013	0.669376144	0.568933377
2.17159539	-1.030556668	-1.191306454	0.022930836	0.472870865	0.678087258	0.562196577
2.24559639	-1.103495668	-1.366917454	0.019927123	0.467921277	0.687905932	0.554470934
2.33052039	-1.190297668	-1.476429454	0.01725852	0.462497565	0.698004072	0.546432485
2.40765539	-1.319499668	-1.547339454	0.015736502	0.458082192	0.709237594	0.535625898
2.41161639	-1.434923668	-1.605984454	0.013880058	0.451956836	0.720588903	0.525636751
2.35549539	-1.481402668	-1.662432454	0.012601557	0.446322992	0.731103027	0.515873388
2.27324139	-1.406934668	-1.701397454	0.011500837	0.44039284	0.742275029	0.504925399
2.18898239	-1.275106668	-1.684267454	0.010398546	0.434449019	0.752578511	0.494743878
2.13789339	-1.190703668	-1.647141454	0.009327567	0.428276132	0.762375743	0.485052345
2.12349239	-1.185388668	-1.624396454	0.008048416	0.422326242	0.7716083	0.475601093
2.12723839	-1.200488668	-1.666208454	0.006980759	0.416095047	0.780848305	0.465931439
2.15649639	-1.181831668	-1.766461454	0.00608835	0.409270117	0.790364884	0.45583358
2.21666539	-1.228620668	-1.920829454	0.005475171	0.402272127	0.799440724	0.446140882
2.17781739	-1.363494668	-2.071077454	0.005140817	0.394548125	0.80928831	0.435152593
2.04318839	-1.372563668	-2.162180454	0.005837251	0.386085071	0.819095842	0.424247859
1.87446739	-1.293815668	-2.178675454	0.006883331	0.377657846	0.827972139	0.414474738
1.74847539	-1.215548668	-2.166670454	0.008162046	0.369280494	0.836719228	0.404309574
1.67252639	-1.210295668	-2.201424454	0.009872905	0.360883337	0.844797091	0.394947615
1.61864439	-1.286490668	-2.284364454	0.0124979	0.351932844	0.852435828	0.386445642
1.55753639	-1.322170668	-2.383779454	0.014806772	0.342481443	0.860853127	0.376057329
1.56459139	-1.261128668	-2.481892454	0.017156872	0.332540496	0.868191851	0.367920331
1.54596839	-1.093671668	-2.598756454	0.019068934	0.321353368	0.875412568	0.360584559
1.47499039	-0.790033668	-2.749494454	0.022126506	0.310135236	0.882959783	0.351722298
1.38843639	-0.452975668	-3.002924454	0.024478603	0.297460882	0.890309406	0.343899669
1.34739939	-0.308504668	-3.307444454	0.026733069	0.282968891	0.897468946	0.337288365
1.28233139	-0.369609668	-3.552699454	0.029706439	0.267216016	0.904663529	0.330601009
1.24012639	-0.497134668	-3.641998454	0.033467805	0.250897904	0.911772233	0.323421617
1.19988039	-0.622033668	-3.560881454	0.037621141	0.235113938	0.91844786	0.315847454
1.13790639	-0.655133668	-3.388379454	0.0421258	0.220361538	0.924508989	0.308138506
1.05406439	-0.578807668	-3.201783454	0.0465549	0.205333624	0.930244868	0.300524923
0.98064839	-0.490408668	-3.081984454	0.050531465	0.191261106	0.935298083	0.293399482
0.88758739	-0.447939668	-3.041355454	0.054490492	0.177873047	0.939534158	0.28751962
0.81907639	-0.419569668	-3.089825454	0.058317227	0.164126934	0.943514086	0.281855672
0.72908939	-0.374356668	-3.217343454	0.062475541	0.149727345	0.947112074	0.276870453
0.64550539	-0.249462668	-3.380044454	0.06685324	0.134104229	0.950485732	0.272256447
0.58327539	-0.149807668	-3.523962454	0.071105654	0.118301841	0.953380032	0.268356432
0.51910239	-0.117376668	-3.577575454	0.075455412	0.101616567	0.956005642	0.264638935
0.47347739	-0.074936668	-3.519284454	0.079650116	0.084963142	0.958391048	0.260621802
0.41539639	0.005119332	-3.348474454	0.079310855	0.066523979	0.959978809	0.260240341
0.30829339	0.133089332	-3.057359454	0.082270657	0.050703254	0.96112623	0.258644717
0.16918039	0.317265332	-2.708815454	0.084297114	0.036849817	0.961882689	0.257522387
0.03878339	0.523127332	-2.403656454	0.085550162	0.023997766	0.962264487	0.257200959
-0.07262061	0.731898332	-2.199529454	0.086011528	0.012160469	0.962275928	0.257835565
-0.14733461	0.894527332	-2.077452454	0.085530173	0.001106797	0.961941981	0.259520691
-0.16456661	1.016970332	-1.990073454	0.084549883	-0.010162246	0.961412618	0.261598595
-0.17990161	1.079796332	-1.958765454	0.083027155	-0.02092974	0.960712558	0.264007233
-0.19839161	1.133873332	-1.981420454	0.081460259	-0.031186708	0.959898097	0.266434344
-0.24980361	1.232207332	-2.016948454	0.0795705	-0.042136404	0.958855106	0.269239569
-0.26882261	1.412269332	-2.031469454	0.077082595	-0.053896289	0.957507952	0.272638928
-0.26148061	1.623596332	-1.989995454	0.073659772	-0.065404388	0.956004208	0.276319486
-0.23967361	1.793064332	-1.914483454	0.068876534	-0.0777387	0.954111722	0.280862136
-0.54238461	2.486871332	-1.903195454	0.062880301	-0.089410208	0.951860458	0.286380083
-0.43020061	3.144234332	-1.772763454	0.054419128	-0.101228366	0.949098569	0.293263162
-0.30367561	3.237039332	-1.463437454	0.04210049	-0.114599966	0.945717866	0.30118452
-0.15581961	3.063710332	-1.183055454	0.030506856	-0.124884396	0.942817066	0.307521055
-0.19791661	2.818362332	-0.953230454	0.019467621	-0.133676392	0.940014826	0.313247124
-0.32318661	2.557268332	-0.826739454	0.009342939	-0.14146777	0.937109549	0.318943996
-0.43594561	2.355823332	-0.811427454	0.000179583	-0.148690081	0.933981504	0.324915031
-0.50824361	2.166094332	-0.854662454	0.007536014	0.155068993	-0.930934801	-0.330540788
-0.54392061	2.022359332	-0.940899454	0.014678002	0.162106338	-0.927519159	-0.336473329
-0.57715061	1.925278332	-0.994177454	0.021207787	0.169226457	-0.923998041	-0.342257588
-0.67030961	1.926373332	-0.964552454	0.027257531	0.175973762	-0.920376909	-0.348133031
-0.82343761	2.061502332	-0.869042454	0.033697266	0.182354364	-0.916417415	-0.354669568
-1.01402461	2.295147332	-0.782112454	0.040553677	0.188129561	-0.912139259	-0.36189037
-1.17664961	2.567334332	-0.742708454	0.048919219	0.194148455	-0.906959671	-0.370590667
-1.27914761	2.793652332	-0.748525454	0.057664924	0.200132736	-0.901286693	-0.379873586
-1.31477661	2.943666332	-0.796351454	0.066728216	0.206029545	-0.895150277	-0.389621809
-1.29994961	2.981371332	-0.878461454	0.075887555	0.212391825	-0.888507493	-0.399606339
-1.25101861	2.913808332	-0.975232454	0.084307492	0.218933992	-0.881901596	-0.408912863
-1.20616261	2.769329332	-1.026641454	0.093181204	0.22580996	-0.875062676	-0.417842599
-1.21055561	2.608078332	-1.039023454	0.101674692	0.233270968	-0.868101241	-0.42620083
-1.24135661	2.474032332	-1.001742454	0.11138941	0.240955445	-0.860588491	-0.434649655
-1.26099361	2.337652332	-0.899586454	0.118358095	0.246794573	-0.853528949	-0.44336456
-1.26377261	2.135881332	-0.715524454	0.125184955	0.252095763	-0.846547106	-0.451812406
-1.21196061	1.913904332	-0.468952454	0.131305716	0.255652205	-0.840524033	-0.459260394
-1.18656361	1.689869332	-0.206247454	0.137037208	0.257767121	-0.835197637	-0.466070619
-1.10923361	1.555642332	-0.004169454	0.142637253	0.258791541	-0.830374655	-0.472397592
-1.00886561	1.545614332	0.102959546	0.148500583	0.259220027	-0.825877824	-0.478203277
-0.94174561	1.609419332	0.114649546	0.154743049	0.259748384	-0.821378532	-0.483655531
-0.85069461	1.727313332	0.038503546	0.161086791	0.260623378	-0.816950985	-0.488587339
-0.73070461	1.856648332	-0.075202454	0.168326806	0.262534888	-0.811879349	-0.493551863
-0.65753161	1.912183332	-0.156220454	0.175196965	0.26490754	-0.807038007	-0.4978149
-0.55436361	1.877493332	-0.220526454	0.181875396	0.2676383	-0.802226944	-0.501720053
-0.48704761	1.683402332	-0.214845454	0.188692436	0.270844796	-0.797119926	-0.50560665
-0.42568661	1.420020332	-0.138691454	0.194209025	0.273261678	-0.793042005	-0.508620967
-0.39020361	1.214447332	-0.013768454	0.1991739	0.27497502	-0.789453629	-0.511352583
-0.37074861	1.117026332	0.030219546	0.203595753	0.276071838	-0.786483031	-0.513592788
-0.35948261	1.105140332	-0.031482454	0.207937625	0.277252335	-0.783382311	-0.515950813
-0.37132061	1.165262332	-0.188889454	0.211984754	0.278780768	-0.780221744	-0.518264197
-0.40822461	1.245285332	-0.394889454	0.216182757	0.281453341	-0.776200408	-0.52111607
-0.45545161	1.286973332	-0.574852454	0.21970652	0.28464478	-0.771953457	-0.524208216
-0.54259761	1.282021332	-0.702686454	0.222979765	0.288472553	-0.767044858	-0.527925938
-0.69072861	1.233271332	-0.762555454	0.225823544	0.291997509	-0.762054452	-0.531990783
-0.85745761	1.171648332	-0.793027454	0.227951513	0.294948781	-0.757178206	-0.536399561
-0.99228361	1.131682332	-0.817064454	0.22996452	0.297933112	-0.751470147	-0.541890024
-1.14228161	1.089925332	-0.812566454	0.231526055	0.300457678	-0.745790692	-0.547646887
-1.26851361	1.082424332	-0.812225454	0.233028235	0.302664359	-0.739658703	-0.554073218
-1.42468061	1.072728332	-0.842037454	0.234263608	0.304436236	-0.733386453	-0.560877394
-1.60622261	0.995836332	-0.903029454	0.235254816	0.305742042	-0.72697858	-0.568048519
-1.79980661	0.952014332	-0.970351454	0.235256521	0.306604061	-0.719849942	-0.576597242
-1.95498161	0.941183332	-1.030045454	0.234129175	0.306133989	-0.712602849	-0.586227506
-2.04393161	0.960500332	-1.067041454	0.235081458	0.307906752	-0.704185239	-0.595023773
-2.08620961	1.043593332	-1.112461454	0.235443411	0.309081686	-0.695497183	-0.6044159
-2.10283761	1.126640332	-1.153301454	0.235510191	0.310072671	-0.686654427	-0.613918224
-2.11021661	1.221429332	-1.221832454	0.23558926	0.311285851	-0.677431826	-0.623446021
-2.12613561	1.277537332	-1.299364454	0.235757995	0.312811251	-0.667861294	-0.632873274
-2.10197661	1.276573332	-1.363374454	0.235611387	0.314602504	-0.657914512	-0.642386981
-2.07154261	1.236126332	-1.390415454	0.235492163	0.316787884	-0.647441941	-0.651926231
-2.04162161	1.209377332	-1.401682454	0.235000873	0.318770611	-0.637082778	-0.661275601
-2.02551061	1.158020332	-1.385666454	0.234174616	0.320527961	-0.627196568	-0.670110842
-2.05518761	1.080225332	-1.341887454	0.232833931	0.32178793	-0.617763959	-0.6786815
-2.09722261	0.997420332	-1.298689454	0.231698208	0.322732759	-0.607616695	-0.687721934
-2.12260661	0.908809332	-1.274610454	0.231096894	0.323475508	-0.597396853	-0.69647313
-2.11249261	0.824632332	-1.273049454	0.229686333	0.32376797	-0.587437991	-0.705219892
-2.08437061	0.734168332	-1.289913454	0.227714645	0.323781563	-0.578520613	-0.713179809
-2.05225561	0.625596332	-1.302195454	0.225338737	0.323679761	-0.569028066	-0.72156838
-2.00491561	0.515307332	-1.294008454	0.222585053	0.323316553	-0.560136717	-0.729499252
-1.96171761	0.404016332	-1.242861454	0.219475982	0.322691106	-0.551650674	-0.737144678
-1.92512761	0.240830332	-1.187158454	0.216228406	0.321524227	-0.543809609	-0.744404834
-1.96759261	0.002979332	-1.142573454	0.212378375	0.319471762	-0.536269139	-0.751830187
-2.05892261	-0.231538668	-1.105264454	0.20787789	0.316476435	-0.529128463	-0.759376401
-2.12879261	-0.365521668	-1.079716454	0.203043128	0.312622097	-0.522311011	-0.76696292
-2.16376661	-0.383098668	-1.070982454	0.198263018	0.308484834	-0.515849478	-0.774227485
-2.18064761	-0.348828668	-1.054354454	0.193192342	0.304285448	-0.508597917	-0.78193046
-2.19050761	-0.305077668	-1.048122454	0.188532807	0.299976168	-0.501631639	-0.789199201
-2.17944561	-0.270075668	-1.056033454	0.183596728	0.295589755	-0.494207224	-0.796666905
-2.15859261	-0.249619668	-1.068110454	0.178911732	0.291464869	-0.486794684	-0.803784646
-2.14284961	-0.247797668	-1.089765454	0.174021238	0.28729223	-0.479316587	-0.810823898
-2.14082961	-0.297417668	-1.115836454	0.169102945	0.283357294	-0.471890013	-0.817577307
-2.15780061	-0.393279668	-1.142541454	0.163704405	0.27888506	-0.464618054	-0.824350687
-2.16126661	-0.562206668	-1.161184454	0.156789473	0.27363527	-0.457218393	-0.831560065
-2.18113261	-0.812736668	-1.152506454	0.148746834	0.267207734	-0.450369511	-0.838833541
-2.24105261	-1.139610668	-1.131346454	0.141994095	0.260376449	-0.444297558	-0.845364692
-2.35002361	-1.516307668	-1.073965454	0.13467274	0.252157783	-0.438899574	-0.851849088
-2.48047161	-1.823856668	-1.003029454	0.126444099	0.242011104	-0.4336266	-0.858726084
-2.62952661	-2.003396668	-0.918983454	0.118052197	0.230773109	-0.428587604	-0.865517254
-2.75919361	-2.042642668	-0.839158454	0.109573677	0.218432338	-0.423175675	-0.872469639
-2.87330261	-2.007974668	-0.768890454	0.101775588	0.205997759	-0.417678302	-0.879062847
-2.95745061	-1.913793668	-0.699632454	0.09396688	0.193138272	-0.411534092	-0.885724294
-2.96585061	-1.770407668	-0.641514454	0.086901195	0.180610953	-0.404871966	-0.892135952
-2.86674561	-1.627891668	-0.596913454	0.079740213	0.167684768	-0.397635869	-0.898559421
-2.71984861	-1.497976668	-0.563073454	0.073215927	0.156090695	-0.391316379	-0.903961622
-2.59896661	-1.462059668	-0.553112454	0.066861229	0.145136288	-0.385971961	-0.908565176
-2.52717361	-1.543971668	-0.557984454	0.060556319	0.133569406	-0.378540951	-0.913892168
-2.47512861	-1.744127668	-0.562206454	0.054389673	0.12238047	-0.372588842	-0.918282276
-2.45145061	-2.064497668	-0.557267454	0.047193554	0.109360694	-0.367009313	-0.922560118
-2.45455561	-2.416338668	-0.537585454	0.039293161	0.094963409	-0.363149602	-0.926045552
-2.39165161	-2.762137668	-0.475919454	0.031598271	0.080156773	-0.359518795	-0.92915159
-2.26779061	-3.086695668	-0.350085454	0.023231616	0.063351851	-0.357962841	-0.931294497
-2.18884361	-3.309023668	-0.171760454	0.015706328	0.045629341	-0.356336413	-0.93311073
-2.18575161	-3.430967668	-0.003722454	0.008442926	0.026327324	-0.353380234	-0.93507112
-2.17673361	-3.449304668	0.113996546	0.001765503	0.007134984	-0.351891939	-0.936011772
-2.13210961	-3.376178668	0.197123546	0.004234531	0.011530167	0.350369767	0.936530913
-2.03862661	-3.227305668	0.239450546	0.009700644	0.029854706	0.348684316	0.936714386
-1.91680261	-3.027686668	0.255274546	0.014960932	0.047370202	0.347075682	0.936520531
-1.76971861	-2.839698668	0.257084546	0.019910613	0.064177286	0.345432281	0.936034926
-1.63173961	-2.679643668	0.277452546	0.024136746	0.079273952	0.343890728	0.935346046
-1.54233461	-2.574142668	0.320377546	0.028104168	0.094318335	0.342347681	0.934404769
-1.50693961	-2.508634668	0.379274546	0.031426919	0.107854561	0.340936634	0.933349856
-1.48407361	-2.506334668	0.437712546	0.034400363	0.122653341	0.339380449	0.931983736
-1.43914261	-2.585064668	0.462063546	0.036954854	0.137023492	0.338448879	0.93022108
-1.33469961	-2.710118668	0.445259546	0.039673987	0.151848366	0.338628333	0.927738595
-1.19836061	-2.914272668	0.419125546	0.042780296	0.167576898	0.339774813	0.924467904
-1.06851061	-3.155430668	0.417286546	0.045440552	0.182825781	0.341806187	0.920694531
-0.91785761	-3.367335668	0.452063546	0.048569829	0.199103431	0.343497479	0.916519655
-0.73033561	-3.499498668	0.491452546	0.051788869	0.216293251	0.344431482	0.912086672
-0.52523861	-3.519971668	0.521336546	0.054218371	0.23299458	0.348316256	0.906338612
-0.30664161	-3.432438668	0.530199546	0.055879184	0.248020813	0.352538635	0.900599636
-0.03590261	-3.271438668	0.501804546	0.057157191	0.263428406	0.35772068	0.894077427
0.25930939	-3.111534668	0.453316546	0.057789551	0.276380154	0.363833988	0.887636867
0.49945539	-2.990691668	0.372719546	0.058019365	0.288439987	0.370324467	0.881076567
0.61719439	-2.896172668	0.310755546	0.058184025	0.299688007	0.377513515	0.874234101
0.64154939	-2.837575668	0.334819546	0.057867834	0.310187083	0.385325015	0.867156226
0.66737039	-2.758083668	0.411485546	0.057167865	0.320953174	0.393443144	0.859606531
0.65696539	-2.655155668	0.510397546	0.056044324	0.330521322	0.40050109	0.852768178
0.62379139	-2.541303668	0.614155546	0.054193699	0.340717483	0.407436944	0.845558855
0.58552639	-2.335413668	0.713125546	0.051929089	0.350330832	0.413405014	0.838849195
0.53481739	-2.001511668	0.796003546	0.04929518	0.358712037	0.418272909	0.833032672
0.47254839	-1.622041668	0.851691546	0.047442908	0.366228137	0.419258444	0.829366312
0.46901839	-1.320187668	0.878824546	0.044113071	0.372293439	0.421849846	0.825526704
0.51525639	-1.034287668	0.869205546	0.040218624	0.377480965	0.42425902	0.822128255
0.64586439	-0.800622668	0.870559546	0.035777402	0.381549232	0.426613776	0.819231864
0.81898439	-0.670529668	0.877984546	0.030847557	0.384679144	0.429147094	0.816641388
0.99838839	-0.557300668	0.906337546	0.025076682	0.387086309	0.431981388	0.814203556
1.18837939	-0.518548668	0.890771546	0.017923713	0.388932871	0.434926227	0.811941586
1.43949039	-0.578605668	0.795388546	0.011720708	0.390220982	0.439487321	0.808975342
1.78600239	-0.755705668	0.619716546	0.005862103	0.390894459	0.445788769	0.805257432
2.22861639	-1.034053668	0.387402546	0.001708947	-0.39124606	-0.455915705	-0.79941508
2.77392239	-1.377187668	0.101822546	0.007156675	-0.391322918	-0.464629068	-0.79431416
3.38313839	-1.719841668	-0.186402454	0.014200423	-0.390711541	-0.478921752	-0.785987783
4.02465039	-2.110346668	-0.452550454	0.021484768	-0.388347291	-0.496519951	-0.776010776
4.56470139	-2.580687668	-0.719396454	0.028609793	-0.386027733	-0.517088654	-0.76340251
4.94243539	-3.046927668	-0.974363454	0.035266893	-0.383491367	-0.539376379	-0.748841598
5.06420439	-3.364058668	-1.239176454	0.041550963	-0.380446513	-0.564825383	-0.731099347
4.94313839	-3.451650668	-1.513517454	0.046088418	-0.377170293	-0.589005026	-0.713226126
4.68042339	-3.287491668	-1.802231454	0.048933577	-0.372676649	-0.612823134	-0.695101019
4.43081139	-3.029249668	-2.005346454	0.050484077	-0.367156168	-0.635089488	-0.67772343
4.28166039	-2.689716668	-2.058479454	0.051720864	-0.360460758	-0.656199609	-0.660904733
4.23827239	-2.310444668	-1.966245454	0.053555891	-0.352565068	-0.676557413	-0.644282319
4.17247739	-1.959520668	-1.792634454	0.056105176	-0.34477452	-0.693690692	-0.629901551
4.09816739	-1.850979668	-1.592362454	0.059821821	-0.336311346	-0.710628833	-0.615079418
3.92634039	-1.847931668	-1.437253454	0.063652266	-0.328534122	-0.726604971	-0.600049111
3.83288939	-1.905541668	-1.340248454	0.067053971	-0.32173254	-0.740751264	-0.585900591
3.76016639	-2.083555668	-1.293962454	0.070433719	-0.314751346	-0.75622863	-0.5692881
3.70723739	-2.333362668	-1.296286454	0.072678439	-0.308887696	-0.77005439	-0.553464065
3.59087639	-2.576319668	-1.346375454	0.074039229	-0.303461497	-0.783755138	-0.536802754
3.45448639	-2.685434668	-1.442535454	0.074326141	-0.297736695	-0.797790426	-0.518997997
3.33046139	-2.671051668	-1.566639454	0.073821858	-0.291680859	-0.811647878	-0.500699841
3.12970439	-2.539047668	-1.695129454	0.072695777	-0.284921533	-0.824845968	-0.482870763
2.88917539	-2.332847668	-1.802824454	0.070995732	-0.278030855	-0.835350688	-0.468879172
2.72003839	-2.071333668	-1.868297454	0.069083146	-0.269606141	-0.846334751	-0.454155852
2.60809739	-1.747426668	-1.912153454	0.067771443	-0.260927698	-0.855904423	-0.441306454
2.49249739	-1.441492668	-1.932851454	0.067495794	-0.251879743	-0.86432997	-0.430040248
2.35418039	-1.196316668	-1.961575454	0.065811441	-0.243074816	-0.87370021	-0.416210801
2.20355039	-1.022622668	-2.006315454	0.065235079	-0.233574197	-0.881044892	-0.406137141
2.06652639	-0.939241668	-2.082335454	0.064688415	-0.223530652	-0.887710689	-0.397264633
1.96156739	-0.907973668	-2.185151454	0.063479197	-0.212666578	-0.89456566	-0.387937621
1.84578539	-0.907769668	-2.291197454	0.061608796	-0.202010144	-0.900798144	-0.379419243
1.72137139	-0.931296668	-2.369007454	0.059181587	-0.190428443	-0.907084886	-0.370717625
1.61118039	-0.964135668	-2.414159454	0.056200581	-0.179143514	-0.91283741	-0.362597516
1.50985039	-1.003617668	-2.425275454	0.052594829	-0.167877789	-0.918523125	-0.354070756
1.42682039	-1.028593668	-2.415852454	0.048622888	-0.156763967	-0.923718779	-0.346127852
1.37602339	-0.963489668	-2.438872454	0.044626108	-0.146063775	-0.928463291	-0.338570231
1.36281639	-0.937811668	-2.536323454	0.040311605	-0.133968534	-0.933300332	-0.330723294
1.31738139	-0.934440668	-2.682690454	0.035796075	-0.12217634	-0.937667265	-0.323375451
1.27776639	-0.904278668	-2.826955454	0.030924464	-0.109608624	-0.941717696	-0.316539742
1.22540639	-0.814138668	-2.929859454	0.026054937	-0.096571226	-0.945936709	-0.308543159
1.13974839	-0.687414668	-2.965323454	0.021295205	-0.082813439	-0.94939537	-0.30221992
1.00804239	-0.565786668	-2.940615454	0.016730324	-0.06918212	-0.952346915	-0.296596164
0.85822039	-0.420265668	-2.859039454	0.012466956	-0.055711974	-0.954846163	-0.291563984
0.74710739	-0.211036668	-2.763507454	0.009787862	-0.04188509	-0.956397106	-0.288884775
0.67783939	0.136332332	-2.708775454	0.008390218	-0.027400196	-0.957511137	-0.286969086
0.66805239	0.694272332	-2.737898454	0.008001156	-0.013437913	-0.958253977	-0.285490316
0.69484839	1.374759332	-2.828368454	0.01011138	0.001555635	-0.958852129	-0.283721578
0.78259039	1.977381332	-2.908919454	0.015316576	0.018696577	-0.958246165	-0.284921265
0.88077139	2.311754332	-2.939408454	0.022009907	0.035600829	-0.957220062	-0.286317828
0.91215239	2.355144332	-2.913792454	0.029559871	0.053191597	-0.955753039	-0.28780722
0.85951739	2.196648332	-2.808655454	0.03675349	0.070291774	-0.953998508	-0.289128164
0.75348139	1.949411332	-2.631672454	0.046291492	0.087054812	-0.950994869	-0.293065378
0.62404339	1.672728332	-2.432387454	0.051625067	0.102009061	-0.948882573	-0.294195287
0.47305639	1.443227332	-2.261747454	0.055789374	0.114689739	-0.946894638	-0.295168347
0.33788839	1.324481332	-2.150076454	0.059425922	0.128052713	-0.944490102	-0.296663969
0.20159939	1.297895332	-2.091991454	0.062394437	0.139498655	-0.942031368	-0.298703802
0.08853539	1.380818332	-2.063914454	0.064717044	0.150328556	-0.93948019	-0.300981729
-0.01515061	1.495511332	-2.061611454	0.067397888	0.161577994	-0.936320314	-0.304391764
-0.12172861	1.667511332	-2.059790454	0.071398892	0.173221157	-0.932744223	-0.308033834
-0.21794761	1.825478332	-2.056332454	0.076570144	0.185328357	-0.92859368	-0.31225661
-0.32540861	1.885570332	-2.027662454	0.081668992	0.196661835	-0.924186719	-0.317069718
-0.44863961	1.877491332	-1.964906454	0.085129949	0.206781071	-0.919782224	-0.322482776
-0.61322961	1.853142332	-1.863757454	0.094280952	0.219050142	-0.914174693	-0.327738871
-0.77429761	1.872501332	-1.759850454	0.100156229	0.228636375	-0.908559776	-0.334982494
-0.93231161	1.940514332	-1.650592454	0.104591565	0.237515294	-0.903116974	-0.342091831
-1.08749261	1.996787332	-1.547769454	0.109305547	0.245328395	-0.897581199	-0.349591572
-1.24806761	2.101233332	-1.478078454	0.114956321	0.253555474	-0.891034787	-0.358541035
-1.35715661	2.204662332	-1.474111454	0.120543389	0.260888457	-0.884443906	-0.367648585
-1.39966661	2.336307332	-1.484084454	0.124172439	0.26675949	-0.878149606	-0.37719206
-1.39204161	2.450971332	-1.510713454	0.128011522	0.272987736	-0.871172753	-0.387490363
-1.40205561	2.622701332	-1.553495454	0.13482327	0.280780416	-0.86297797	-0.397811598
-1.45366261	2.804684332	-1.573300454	0.139803702	0.28845798	-0.856441896	-0.404665538
-1.53213761	2.947032332	-1.591224454	0.150734341	0.297740192	-0.846091579	-0.415642847
-1.55615361	2.912664332	-1.591507454	0.160275025	0.306831426	-0.835822314	-0.426107324
-1.61721961	2.894050332	-1.597359454	0.169020606	0.315424231	-0.825705168	-0.43606257
-1.53247961	2.974911332	-1.615687454	0.178040142	0.323865461	-0.815174623	-0.445985655
-1.46002461	2.971222332	-1.613326454	0.186819023	0.332686606	-0.804500259	-0.455189639
-1.32294361	2.955707332	-1.579746454	0.195843225	0.340721049	-0.794087144	-0.46365958
-1.30222861	2.746670332	-1.513287454	0.204399576	0.349041645	-0.783334867	-0.471992828
-1.40682761	2.362239332	-1.429057454	0.211324293	0.355822954	-0.773553347	-0.479945088
-1.57999961	2.027624332	-1.420082454	0.216718537	0.361570451	-0.764019461	-0.488440527
-1.68417661	1.795376332	-1.471164454	0.22083232	0.36674192	-0.754413898	-0.4975873
-1.72661061	1.596875332	-1.518711454	0.223567931	0.371357938	-0.745262445	-0.506650324
-1.73236161	1.432597332	-1.524879454	0.225550771	0.375505019	-0.736273278	-0.51577562
-1.74779561	1.297632332	-1.515295454	0.226931635	0.379450607	-0.727397664	-0.524797016
-1.79637461	1.184228332	-1.495305454	0.227696305	0.383053372	-0.718494704	-0.53403171
-1.85438161	1.117595332	-1.494698454	0.228204888	0.38600445	-0.710300473	-0.542583018
-1.90522761	1.119154332	-1.525026454	0.228412181	0.388942166	-0.701063449	-0.552324097
-2.00480461	1.113237332	-1.570276454	0.228458847	0.391720479	-0.69183567	-0.561894142
-2.13434161	1.072319332	-1.629478454	0.22700071	0.394201612	-0.682847316	-0.571660135
-2.26916361	0.958884332	-1.646759454	0.227240792	0.396595319	-0.672360626	-0.582241327
-2.22565861	0.798438332	-1.577437454	0.226617896	0.398402863	-0.662284255	-0.592704862
-2.07573461	0.607070332	-1.467949454	0.224971297	0.399699549	-0.653262221	-0.602392445
-2.08753461	0.395022332	-1.419616454	0.222720057	0.400216515	-0.644777999	-0.611950856
-2.09697661	0.250266332	-1.423284454	0.219939511	0.400066055	-0.636568014	-0.621574554
-2.07183961	0.181827332	-1.459147454	0.216852008	0.400105125	-0.628291616	-0.630983947
-2.06450661	0.202232332	-1.538870454	0.213240395	0.39984791	-0.620047285	-0.640461979
-2.09870361	0.287462332	-1.751168454	0.209481297	0.400569739	-0.611286992	-0.649607331
-2.23190961	0.389525332	-1.893289454	0.204448853	0.401057468	-0.601723038	-0.659759774
-2.38619161	0.513584332	-1.848809454	0.199775724	0.401469124	-0.591204167	-0.670365449
-2.59698161	0.596502332	-1.603285454	0.197849266	0.40208997	-0.580193828	-0.680113553
-2.75906161	0.644284332	-1.372944454	0.196823817	0.401445457	-0.569519608	-0.689745856
-2.92238661	0.604535332	-1.268259454	0.195874714	0.399585774	-0.55744772	-0.700868279
-2.99750261	0.514575332	-1.265401454	0.194725281	0.397109724	-0.545988979	-0.711534937
-2.96422161	0.414554332	-1.307346454	0.192856628	0.394215751	-0.53424453	-0.722483941
-2.89917961	0.282735332	-1.379173454	0.190196199	0.391176398	-0.523114159	-0.732910641
-2.84399361	0.132540332	-1.450196454	0.187016044	0.387905823	-0.511660685	-0.743476574
-2.81090061	-0.026886668	-1.482750454	0.183021862	0.384495259	-0.501204499	-0.753299704
-2.77134961	-0.157063668	-1.513790454	0.178012931	0.380365254	-0.490249606	-0.763733588
-2.76359261	-0.345984668	-1.547949454	0.173357905	0.375856714	-0.479256124	-0.77394595
-2.80167261	-0.561744668	-1.597328454	0.167356123	0.370558889	-0.468119546	-0.78456493
-2.81046561	-0.764766668	-1.643742454	0.161625761	0.365306614	-0.457605995	-0.794370785
-2.77785261	-0.897265668	-1.671077454	0.153759853	0.359034489	-0.448236828	-0.804074555
-2.79072061	-0.994729668	-1.683981454	0.144770748	0.351952414	-0.439441061	-0.813672221
-2.81553961	-1.071689668	-1.688796454	0.136311101	0.344942969	-0.430128879	-0.823056972
-2.84796061	-1.127721668	-1.666703454	0.127809582	0.337475301	-0.420560974	-0.832408313
-2.88726561	-1.096435668	-1.642842454	0.116857734	0.328943382	-0.410474522	-0.84240797
-2.95909461	-0.973332668	-1.631379454	0.109154018	0.321155058	-0.400411061	-0.851243685
-2.97992361	-0.816416668	-1.669408454	0.101678281	0.313929162	-0.389980986	-0.859665539
-2.92498861	-0.694035668	-1.759690454	0.093910549	0.307143136	-0.378172252	-0.868233638
-2.80956561	-0.690262668	-1.874542454	0.085661429	0.300774796	-0.366738028	-0.876184832
-2.68296461	-0.846277668	-1.983698454	0.076435795	0.293605271	-0.35585382	-0.883923963
-2.57254261	-1.123108668	-2.059313454	0.066868647	0.287787547	-0.345923318	-0.890530162
-2.47622861	-1.464944668	-2.089918454	0.055753173	0.280044184	-0.336399798	-0.897386212
-2.48737861	-1.784017668	-2.064725454	0.044300858	0.271256305	-0.327921282	-0.903839081
-2.54444761	-2.050724668	-1.966743454	0.032485655	0.261082928	-0.319993822	-0.910156218
-2.58687461	-2.243834668	-1.844547454	0.020904509	0.250216758	-0.313359294	-0.915838702
-2.53365061	-2.378376668	-1.738525454	0.008581681	0.23727889	-0.306808018	-0.921679946
-2.42318661	-2.433159668	-1.644297454	0.002799821	-0.224815829	0.301410813	0.926607536
-2.34807561	-2.437719668	-1.527967454	0.014015447	-0.211520834	0.294276046	0.93191422
-2.27595861	-2.431317668	-1.365728454	0.023827395	-0.198955832	0.287607191	0.936552687
-2.18970061	-2.441640668	-1.176152454	0.033699677	-0.185656684	0.282119297	0.940640542
-2.09137761	-2.489904668	-1.025207454	0.042774277	-0.172001148	0.277311309	0.944290424
-1.96341261	-2.568369668	-0.911485454	0.051048844	-0.158467066	0.273118913	0.947464123
-1.82224961	-2.696545668	-0.829188454	0.059079504	-0.144627275	0.269644521	0.950202292
-1.70444561	-2.843090668	-0.754410454	0.066972448	-0.13015314	0.266973735	0.952522901
-1.61530661	-2.992004668	-0.688997454	0.075117411	-0.114662688	0.264876038	0.954489668
-1.54813061	-3.191639668	-0.610893454	0.082397241	-0.099524508	0.26379519	0.955885801
-1.46074761	-3.406175668	-0.503679454	0.090187589	-0.082326601	0.263368294	0.956935563
-1.32983861	-3.618201668	-0.386787454	0.097472453	-0.064430443	0.263772873	0.957481964
-1.16332661	-3.778541668	-0.282480454	0.104318813	-0.046162682	0.265077873	0.957455123
-1.00062761	-3.924404668	-0.189536454	0.110760001	-0.027676746	0.267029584	0.956901991
-0.85189661	-4.020740668	-0.121050454	0.116501431	-0.009147131	0.269919094	0.955765363
-0.71656361	-4.043004668	-0.066349454	0.122291981	0.009774533	0.27331505	0.954069187
-0.56935861	-4.011362668	-0.020805454	0.127662502	0.028634917	0.277208838	0.951860067
-0.43367561	-3.934396668	0.029047546	0.132491529	0.046655945	0.281413384	0.949250085
-0.34193461	-3.838525668	0.067833546	0.136794871	0.064279237	0.286248055	0.946159286
-0.28508261	-3.720336668	0.081439546	0.140469191	0.081210644	0.293880855	0.941969894
-0.19119361	-3.624025668	0.058886546	0.14442925	0.09905331	0.300151006	0.937676921
-0.19832261	-3.603610668	0.066939546	0.148218138	0.117087873	0.306180575	0.933046231
-0.20393361	-3.457056668	0.078581546	0.151811386	0.133576764	0.310999555	0.928649465
-0.19024461	-3.295479668	0.083057546	0.155108092	0.148753009	0.315134358	0.924394049
-0.17330161	-3.076405668	0.094913546	0.158470155	0.161477528	0.315313105	0.921623494
-0.17561661	-2.830237668	0.120637546	0.161437078	0.175537082	0.318669506	0.917373724
-0.18386561	-2.582643668	0.181237546	0.163590129	0.187438206	0.321630505	0.913596742
-0.20159261	-2.337867668	0.236583546	0.165371743	0.199123833	0.324169307	0.909898976
-0.20359161	-2.163632668	0.277003546	0.167267326	0.21215279	0.32832818	0.905104105
-0.15800161	-2.048634668	0.322358546	0.168074407	0.222554629	0.330432838	0.901684297
-0.04074761	-1.969571668	0.347737546	0.168306879	0.231993097	0.332321058	0.898562581
0.12937139	-1.932097668	0.345932546	0.168031594	0.24090841	0.334773181	0.895352131
0.32909239	-1.905025668	0.339932546	0.167793818	0.249239479	0.337978522	0.891905508
0.54021139	-1.868387668	0.329379546	0.167234102	0.256861957	0.341920663	0.888338308
0.73559939	-1.845409668	0.327418546	0.165953895	0.26451744	0.347035577	0.884339379
0.91015839	-1.847326668	0.321497546	0.16453101	0.271569015	0.352870569	0.880148953
1.06755839	-1.902376668	0.311493546	0.162950302	0.278417036	0.359249387	0.875711728
1.21541039	-2.033608668	0.319397546	0.161075208	0.285599183	0.366414806	0.870762927
1.38827439	-2.224484668	0.341282546	0.158781268	0.293544286	0.374873658	0.864921963
1.58853039	-2.464568668	0.339550546	0.156271344	0.302013039	0.384330446	0.858287539
1.81426439	-2.706949668	0.270806546	0.153769087	0.31087245	0.394709922	0.850833395
2.06281339	-2.938960668	0.134508546	0.15128877	0.320036178	0.406490999	0.842290698
2.30812239	-3.112438668	-0.044907454	0.148963466	0.329592672	0.420002168	0.832332107
2.50720839	-3.204512668	-0.255354454	0.147105884	0.338262669	0.433943445	0.821967951
2.64488539	-3.184022668	-0.462859454	0.145688116	0.346637482	0.449655522	0.810202037
2.70667139	-3.051566668	-0.644940454	0.14411038	0.353978154	0.466708577	0.797568034
2.70238739	-2.888419668	-0.770716454	0.142605263	0.360295551	0.483466521	0.784927371
2.67841239	-2.739543668	-0.849766454	0.142726455	0.365529445	0.497922348	0.773363252
2.66556639	-2.621684668	-0.899837454	0.142900995	0.369839471	0.511455679	0.762372061
2.67452639	-2.547217668	-0.927175454	0.142391611	0.373729106	0.52619497	0.750446559
2.70540539	-2.518965668	-0.965617454	0.141889567	0.377168796	0.540901847	0.738265699
2.72646239	-2.530959668	-1.022772454	0.140752066	0.380596058	0.556691524	0.724865535
2.72171139	-2.502933668	-1.106631454	0.14061605	0.383217178	0.570708452	0.712505146
2.69638339	-2.410731668	-1.207393454	0.140951866	0.385011373	0.583876147	0.700704974
2.65703039	-2.284452668	-1.308058454	0.140413638	0.383719637	0.597165634	0.690243766
2.63532139	-2.156499668	-1.400221454	0.140766647	0.384060204	0.610501556	0.678211148
2.64309739	-2.052012668	-1.470809454	0.141199586	0.383683767	0.623763374	0.666159664
2.69161939	-1.955970668	-1.514711454	0.141552488	0.382728122	0.637172762	0.65382945
2.73234839	-1.826840668	-1.540486454	0.141377991	0.38116899	0.650618266	0.641419003
2.77591439	-1.627783668	-1.542462454	0.14065938	0.378780084	0.663277744	0.629923186
2.79134639	-1.399450668	-1.535972454	0.13952274	0.375559452	0.67581719	0.618675706
2.76816839	-1.183972668	-1.534391454	0.137722323	0.371558402	0.688331597	0.607598986
2.72435639	-1.039903668	-1.544634454	0.135542731	0.366725064	0.700018139	0.597591416
2.69195939	-0.975761668	-1.572460454	0.133342889	0.361391122	0.710981118	0.588321325
2.72493639	-0.910514668	-1.613222454	0.130977775	0.354987207	0.722356329	0.578817967
2.82506639	-0.842362668	-1.665174454	0.128741017	0.348459775	0.733496326	0.569196517
2.93824539	-0.828964668	-1.741326454	0.126296926	0.341698973	0.745471675	0.55817818
3.04466439	-0.841365668	-1.822783454	0.123960655	0.335026376	0.758127956	0.545557592
3.14343339	-0.852551668	-1.917276454	0.121555963	0.328384498	0.770205548	0.533077088
3.19791739	-0.855475668	-1.994347454	0.11751044	0.319849368	0.782058868	0.521796517
3.17802339	-0.789463668	-2.057724454	0.112728158	0.310290072	0.792497889	0.512795797
3.09192439	-0.610590668	-2.091893454	0.109538411	0.30222607	0.803910203	0.500388973
2.96123139	-0.368755668	-2.121102454	0.107396809	0.294401158	0.815750165	0.486153835
2.80337339	-0.123153668	-2.147176454	0.103885088	0.284213054	0.825556937	0.476326119
2.68543339	0.146849332	-2.187307454	0.099789485	0.272465296	0.834912922	0.467680589
2.61312539	0.379976332	-2.237893454	0.095472787	0.260092815	0.843664977	0.459854413
2.54074739	0.553032332	-2.306655454	0.091510805	0.248441174	0.851589386	0.452435932
2.46177939	0.659157332	-2.377072454	0.087350057	0.23547431	0.859751291	0.44469038
2.36238939	0.737917332	-2.424219454	0.083037964	0.221980696	0.867619513	0.437110567
2.22756939	0.826473332	-2.430702454	0.079178725	0.208836996	0.874548389	0.430445065
2.10686339	0.964433332	-2.384696454	0.074923002	0.195033494	0.880893522	0.424705878
1.98393739	1.174418332	-2.298725454	0.070081103	0.181385454	0.886408234	0.42008142
1.87727839	1.462422332	-2.168625454	0.064485434	0.167591438	0.89114077	0.416680773
1.78444539	1.755124332	-2.044428454	0.057948848	0.153827665	0.89540531	0.413797427
1.68239339	2.033732332	-1.947156454	0.050239123	0.139973196	0.898521184	0.412968784
1.56130839	2.313606332	-1.849870454	0.041693869	0.125815805	0.901098313	0.412860551
1.43568339	2.588701332	-1.752840454	0.032184608	0.111686221	0.902839441	0.413970146
1.32705939	2.853539332	-1.646081454	0.022401016	0.098490619	0.903965236	0.415505288
1.24455539	3.093159332	-1.527503454	0.010694894	0.083842643	0.904096084	0.41888698
1.12287439	3.293863332	-1.396878454	0.001116468	-0.070511031	-0.903762323	-0.422185518
0.98804439	3.501951332	-1.291169454	0.014696615	-0.056284558	-0.901885354	-0.428040731
0.83706339	3.652662332	-1.233102454	0.028354488	-0.042712943	-0.89934702	-0.43421949
0.72078939	3.666281332	-1.198923454	0.040787038	-0.030570468	-0.897227754	-0.438616257
0.62987539	3.516621332	-1.165639454	0.05339466	-0.018002021	-0.894088434	-0.444331869
0.58297639	3.266345332	-1.120141454	0.064612104	-0.006606777	-0.89114467	-0.44904655
0.56156039	2.973271332	-1.075136454	0.074990784	0.004154967	-0.887904451	-0.453855488
0.52299739	2.659620332	-1.005855454	0.084149017	0.014101986	-0.885046821	-0.45761578
0.49727239	2.419332332	-0.950025454	0.092769949	0.023773736	-0.881891985	-0.461622218
0.43486839	2.246749332	-0.926323454	0.10012462	0.032029252	-0.879356615	-0.464414827
0.38111439	2.130284332	-0.958508454	0.107477132	0.041034589	-0.876091666	-0.468218135
0.36632039	2.100987332	-1.063637454	0.113770746	0.049475279	-0.873276465	-0.471165183
0.40602639	2.136418332	-1.212207454	0.120095411	0.058828397	-0.870093312	-0.474398505
0.46962139	2.194470332	-1.343907454	0.126252637	0.068546577	-0.866909691	-0.477314599
0.50626239	2.226935332	-1.436271454	0.132319684	0.079047563	-0.863532021	-0.480161882
0.48661539	2.263344332	-1.464893454	0.139097358	0.091104594	-0.85959253	-0.483169288
0.40657139	2.342200332	-1.453956454	0.1467888	0.103327125	-0.855241841	-0.486146014
0.25917239	2.420964332	-1.404009454	0.153061841	0.113647947	-0.850869789	-0.489567992
0.12588839	2.528483332	-1.347432454	0.159042258	0.123918531	-0.845874366	-0.493807973
0.04253839	2.536277332	-1.279702454	0.165050003	0.133448775	-0.840403447	-0.4986702
-0.00419561	2.466950332	-1.224316454	0.172091491	0.143384184	-0.834777566	-0.502963129
-0.01740561	2.452439332	-1.205335454	0.181059287	0.153247332	-0.828839521	-0.506712776
-0.06395861	2.473105332	-1.213824454	0.187704909	0.162779375	-0.822724426	-0.511267309
-0.13034361	2.534711332	-1.241617454	0.194376374	0.171958613	-0.816357674	-0.515953689
-0.23959261	2.568606332	-1.279200454	0.200939436	0.180907726	-0.809763186	-0.520748807
-0.33702861	2.571489332	-1.306794454	0.207576279	0.190538692	-0.802167085	-0.526436191
-0.39733561	2.548292332	-1.342480454	0.21378469	0.199554043	-0.794550347	-0.532131597
-0.43625261	2.539966332	-1.364078454	0.219846061	0.208547747	-0.786636756	-0.537938807
-0.41330061	2.530408332	-1.355720454	0.225750458	0.217441934	-0.778732988	-0.543443345
-0.38459161	2.467722332	-1.342884454	0.231426048	0.226228053	-0.770824127	-0.548719434
-0.34139861	2.384488332	-1.344109454	0.236737517	0.23530899	-0.762845325	-0.553761715
-0.30767061	2.306687332	-1.375414454	0.240877964	0.243821702	-0.755274244	-0.558649802
-0.31331661	2.231985332	-1.452292454	0.243469995	0.252759483	-0.74739712	-0.564121042
-0.38913361	2.124024332	-1.564064454	0.250029511	0.261609132	-0.739401382	-0.567742461
-0.50728461	2.030152332	-1.671777454	0.253640332	0.270419131	-0.731215846	-0.572593627
-0.60073961	2.003669332	-1.743185454	0.255108737	0.278709081	-0.723581436	-0.577642351
-0.65740761	1.993551332	-1.758994454	0.258307552	0.287418373	-0.714168357	-0.583636398
-0.70020061	1.943395332	-1.708729454	0.259496283	0.295631827	-0.705852529	-0.589097368
-0.72613761	1.865555332	-1.597483454	0.262351203	0.303377413	-0.696580363	-0.594903177
-0.70114261	1.802959332	-1.415540454	0.262261059	0.308089054	-0.689676352	-0.600538759
-0.62294661	1.738724332	-1.173193454	0.266457443	0.31481986	-0.680530869	-0.605612601
-0.51397261	1.646397332	-0.891622454	0.26966549	0.320130285	-0.673360417	-0.609411908
-0.39177561	1.551550332	-0.613892454	0.273343943	0.324536914	-0.667013371	-0.612414927
-0.29870461	1.399190332	-0.376452454	0.277313507	0.328185337	-0.661389552	-0.614780826
-0.20495761	1.208783332	-0.201636454	0.281301454	0.330858158	-0.656936791	-0.616308708
-0.14655661	1.007613332	-0.078088454	0.284618557	0.332861727	-0.653625875	-0.617226509
-0.09054561	0.785745332	0.013199546	0.287644315	0.334391296	-0.650959417	-0.617814735
-0.04032061	0.535398332	0.110483546	0.290015207	0.335363605	-0.649206399	-0.618023854
0.02747639	0.273982332	0.239177546	0.291727132	0.335620121	-0.648499191	-0.617821345
0.14428039	-0.009691668	0.360409546	0.293169492	0.335192648	-0.648922454	-0.616925592
0.30285839	-0.331300668	0.459236546	0.296001341	0.335733682	-0.649886698	-0.614258399
0.50172239	-0.660235668	0.550468546	0.295605916	0.334154419	-0.653211122	-0.611778715
0.74400539	-0.936499668	0.631131546	0.294509781	0.332377931	-0.657749585	-0.608403142
0.99416439	-1.163397668	0.681743546	0.292620002	0.330607032	-0.663594203	-0.603916599
1.18526339	-1.330531668	0.691372546	0.290157521	0.328786879	-0.670445778	-0.598506691
1.29069439	-1.434208668	0.657630546	0.287293224	0.327388239	-0.677311756	-0.592898246
1.29499539	-1.492000668	0.571521546	0.283692891	0.325970348	-0.684836997	-0.586736707
1.21469439	-1.477573668	0.466373546	0.279968174	0.32479394	-0.691670087	-0.581136136
1.04210339	-1.417874668	0.354320546	0.275762195	0.323667992	-0.698349298	-0.575762539
0.82431639	-1.295706668	0.273924546	0.271609256	0.322425168	-0.704014391	-0.571519168
0.57656939	-1.137262668	0.223704546	0.268039612	0.321129278	-0.708431368	-0.568467898
0.33343039	-0.945501668	0.207922546	0.264858466	0.319523676	-0.712110996	-0.566261903
0.11167939	-0.707010668	0.190234546	0.262441685	0.317853508	-0.714710077	-0.565051339
-0.09212861	-0.451287668	0.157767546	0.260798634	0.316160504	-0.716299026	-0.564749779
-0.28263061	-0.203398668	0.107681546	0.259911443	0.314609049	-0.716771337	-0.565425537
-0.44721261	0.009474332	0.051791546	0.259760008	0.313264423	-0.71630165	-0.566835148
-0.58700761	0.155231332	-0.015469454	0.260032645	0.311994977	-0.714942945	-0.569121027
-0.70670261	0.238469332	-0.083770454	0.260455652	0.310941506	-0.713025384	-0.571902995
-0.78362861	0.253155332	-0.159408454	0.260715755	0.309929846	-0.71090371	-0.574966695
-0.82476561	0.216706332	-0.241867454	0.260675309	0.309041502	-0.70833948	-0.57861638
-0.83708461	0.132581332	-0.322834454	0.260041335	0.308223744	-0.705965032	-0.582228479
-0.82310061	-0.003974668	-0.398419454	0.258794609	0.307487807	-0.703711147	-0.585890109
-0.80211161	-0.213634668	-0.479256454	0.255500035	0.305349595	-0.702405693	-0.59000644
-0.78687661	-0.480417668	-0.548441454	0.252089468	0.303671147	-0.70122874	-0.593728043
-0.79983361	-0.748527668	-0.605750454	0.248428477	0.302942152	-0.700124198	-0.596938398
-0.82957161	-0.911135668	-0.651376454	0.2435733	0.302448141	-0.699265438	-0.600187485
-0.87605361	-1.000545668	-0.707117454	0.237536877	0.300924624	-0.698725588	-0.603989368
-0.88989661	-1.035575668	-0.758290454	0.231013812	0.299236331	-0.698264815	-0.607878677
-0.86785561	-1.070213668	-0.798596454	0.224096973	0.297454418	-0.697847739	-0.611808752
-0.79319461	-1.131406668	-0.816493454	0.216916368	0.29582947	-0.697598464	-0.615458038
-0.64522761	-1.211874668	-0.802984454	0.209746122	0.294343984	-0.697793723	-0.61842712
-0.42994961	-1.299660668	-0.752128454	0.20242443	0.292991389	-0.69861168	-0.620582079
-0.23171361	-1.436967668	-0.664333454	0.194997974	0.291568231	-0.700121154	-0.62192775
-0.08569561	-1.583311668	-0.533134454	0.187241555	0.289711104	-0.702540285	-0.622450981
0.02454339	-1.630524668	-0.401961454	0.179490622	0.287523468	-0.705577213	-0.622313561
0.14233339	-1.547760668	-0.278502454	0.172767686	0.285255811	-0.708852864	-0.621536858
0.29445239	-1.353491668	-0.172004454	0.165737855	0.283273473	-0.712250379	-0.620472804
0.48173339	-1.105065668	-0.061864454	0.15967053	0.282053544	-0.715587825	-0.618777169
0.72454039	-0.886346668	0.057805546	0.15656069	0.281429654	-0.719041236	-0.615845599
1.02443539	-0.786855668	0.204578546	0.154496832	0.28123025	-0.723225514	-0.611543237
1.40347639	-0.828489668	0.344008546	0.153139525	0.281277084	-0.728073295	-0.606086433
1.84449539	-0.915175668	0.445907546	0.151969355	0.281485905	-0.734299206	-0.598728384
2.23908239	-1.016768668	0.502309546	0.151861932	0.281375157	-0.742019456	-0.589213969
2.52746239	-1.158863668	0.529868546	0.151006756	0.281703821	-0.750428071	-0.578530576
2.72217039	-1.297051668	0.548767546	0.14907102	0.282489445	-0.759761695	-0.566338867
2.81330739	-1.415326668	0.553678546	0.146498588	0.282785887	-0.768752504	-0.554607874
2.80286639	-1.464008668	0.547497546	0.142397157	0.281810624	-0.778699126	-0.542156336
2.71649039	-1.398591668	0.548880546	0.140677783	0.282926474	-0.787507762	-0.529144496
2.60839139	-1.293948668	0.588686546	0.139393096	0.284134638	-0.795674182	-0.516468459
2.48872039	-1.229828668	0.678060546	0.137488308	0.284016713	-0.803755532	-0.504389251
2.35284839	-1.225344668	0.752329546	0.135933339	0.283126548	-0.811357562	-0.493011554
2.16031939	-1.266405668	0.809090546	0.134091119	0.281615021	-0.818843158	-0.481880104
1.90432939	-1.398057668	0.858852546	0.131401873	0.279124155	-0.825923256	-0.471883492
1.60125839	-1.626786668	0.937157546	0.127777235	0.27544391	-0.832639718	-0.463157349
1.29710439	-1.906462668	1.048675546	0.122641572	0.270110424	-0.839763312	-0.454749363
1.01934439	-2.174423668	1.195170546	0.116939624	0.263456444	-0.84643531	-0.447731048
0.77725039	-2.407920668	1.333014546	0.110074059	0.255095036	-0.853402123	-0.441038593
0.56204139	-2.596165668	1.441664546	0.102719173	0.245867102	-0.860094135	-0.435012895
0.37640139	-2.776107668	1.525074546	0.09290114	0.235259394	-0.866600628	-0.430146194
0.23323739	-2.918060668	1.569671546	0.083997394	0.224124011	-0.873065175	-0.424817686
0.09962439	-3.018871668	1.563748546	0.075644688	0.212915965	-0.879030727	-0.419820979
-0.02423461	-3.091338668	1.512607546	0.066512753	0.20158148	-0.884609158	-0.415219939
-0.13012261	-3.165292668	1.437658546	0.056332846	0.190335122	-0.889689763	-0.411158457
-0.21686961	-3.233860668	1.384823546	0.045213405	0.178670212	-0.8945267	-0.407252608
-0.32272861	-3.262149668	1.386062546	0.033624678	0.166482274	-0.898821065	-0.404071438
-0.42516761	-3.259591668	1.428252546	0.022968936	0.155161413	-0.902425115	-0.401280794
-0.53508461	-3.209431668	1.488724546	0.011891331	0.142613731	-0.905867821	-0.398651993
-0.65667261	-3.128898668	1.542730546	0.001252797	-0.129023126	0.909589071	0.394967322
-0.77965961	-3.065724668	1.584534546	0.012251857	-0.116380619	0.912022701	0.393090367
-0.91196661	-3.029614668	1.631893546	0.023913443	-0.102440279	0.914149595	0.391490299
-1.05542161	-3.002624668	1.692651546	0.035110953	-0.088745904	0.915585055	0.390634603
-1.19113261	-3.034094668	1.770673546	0.046822238	-0.074201348	0.916566838	0.390137244
-1.30860261	-3.149209668	1.870164546	0.058459567	-0.059414598	0.917092915	0.389862759
-1.43517261	-3.338591668	1.979595546	0.070847228	-0.043777012	0.917189891	0.389649774
-1.56990261	-3.539623668	2.105389546	0.084606853	-0.026449263	0.91677332	0.389446783
-1.69341661	-3.683471668	2.220697546	0.099416963	-0.009628162	0.915694783	0.389264216
-1.76704061	-3.752074668	2.314945546	0.114553117	0.009960447	0.914008636	0.389058591
-1.73229561	-3.645493668	2.383012546	0.12742593	0.028983051	0.911947507	0.388940045
-1.60763861	-3.277008668	2.443471546	0.139610309	0.047670623	0.909423447	0.388825756
-1.56962761	-2.713889668	2.504084546	0.14970698	0.065459614	0.906463824	0.389392083
-1.68364661	-2.245488668	2.583133546	0.157589444	0.082281295	0.902771996	0.391660668
-1.83498261	-1.994684668	2.677648546	0.165023617	0.099293624	0.898267058	0.394999081
-1.91744661	-1.901775668	2.762624546	0.171343638	0.115888208	0.893232917	0.399181959
-1.92977561	-1.930211668	2.840346546	0.177695162	0.133030942	0.887643849	0.403504146
-1.93585561	-1.998444668	2.908115546	0.183952522	0.149745219	0.881901708	0.407415288
-1.99244461	-2.021213668	2.976743546	0.189883976	0.166446986	0.875673803	0.411624668
-2.09788661	-1.928173668	3.047124546	0.196028261	0.183360854	0.868477071	0.416772474
-2.23055961	-1.702031668	3.102525546	0.201563836	0.201785203	0.860800426	0.421517946
-2.36311261	-1.401357668	3.135974546	0.206787038	0.220382723	0.852118035	0.42727676
-2.47083861	-1.107277668	3.151889546	0.211239976	0.236786269	0.842807447	0.434724674
-2.55913061	-0.822183668	3.113876546	0.214825257	0.251847183	0.833436982	0.442499607
-2.67260761	-0.501087668	2.992415546	0.21805047	0.266763301	0.822656503	0.452247291
-2.78176661	-0.148556668	2.791345546	0.220364721	0.279880537	0.81154828	0.463136767
-2.86224361	0.207013332	2.557257546	0.22276204	0.291371699	0.800336601	0.474279382
-2.92479361	0.495009332	2.370537546	0.225695453	0.301383394	0.788840554	0.48575734
-2.95854661	0.700172332	2.262613546	0.228148721	0.30955169	0.777789671	0.49716108
-2.97678861	0.815524332	2.234746546	0.230332015	0.316160408	0.765677795	0.510614604
-3.00312861	0.864697332	2.277546546	0.231683331	0.320354184	0.753183786	0.525747293
-3.03318561	0.884560332	2.359565546	0.232952026	0.327038403	0.740533064	0.538878481
-3.03370761	0.833575332	2.478433546	0.234497886	0.335386817	0.727356146	0.5508897
-3.02170961	0.752700332	2.579869546	0.235626605	0.343254378	0.71398692	0.562920255
-3.04223861	0.725209332	2.621113546	0.236095378	0.350818054	0.700152098	0.575302273
-3.06509961	0.734071332	2.549654546	0.236622234	0.35824021	0.686135197	0.587275371
-3.09531461	0.802556332	2.347664546	0.23770844	0.365818783	0.671598205	0.59885488
-3.08506461	0.911577332	2.081483546	0.239394861	0.372900361	0.656359053	0.610596606
-2.95741761	1.083120332	1.895293546	0.240805038	0.378021895	0.642777968	0.621247829
-2.81638061	1.337702332	1.863341546	0.24160759	0.381664698	0.629681046	0.632028173
-2.74398961	1.615870332	1.905135546	0.240958086	0.384043145	0.61700136	0.643241312
-2.70776461	1.847374332	1.949920546	0.24015621	0.386152471	0.602952144	0.655484535
-2.67292261	2.000637332	1.951680546	0.239183572	0.386434423	0.587981531	0.669131807
-2.60904461	2.094859332	1.910349546	0.238209196	0.386175594	0.572727651	0.6827209
-2.52970061	2.099834332	1.858074546	0.236178231	0.385930887	0.558667769	0.695102523
-2.44390361	2.027030332	1.813706546	0.234154845	0.385389583	0.545006422	0.706834053
-2.38132361	1.915885332	1.735429546	0.232074556	0.384387122	0.531076782	0.718571772
-2.27821661	1.799195332	1.659851546	0.230073093	0.383790786	0.517644897	0.72925631
-2.14714561	1.754879332	1.589288546	0.228214457	0.383276429	0.50480752	0.739044456
-1.96268761	1.791907332	1.519050546	0.226027454	0.382144204	0.492773762	0.748365831
-1.77643561	1.895366332	1.452834546	0.223528647	0.380108611	0.481347134	0.757533712
-1.59596861	2.087238332	1.371864546	0.220580114	0.377150232	0.470537517	0.766613697
-1.45166361	2.328306332	1.268809546	0.215425314	0.372660137	0.458957099	0.77722245
-1.35702761	2.600546332	1.160544546	0.211719309	0.366821259	0.449110631	0.786712616
-1.32373661	2.906108332	1.053392546	0.207764483	0.359398801	0.439323951	0.796656066
-1.17951461	3.109050332	0.956741546	0.203595287	0.350731286	0.430007359	0.80661651
-0.81605661	3.192199332	0.907321546	0.198818873	0.341316934	0.421691617	0.816180118
-0.63423361	3.376650332	0.896214546	0.193509975	0.330878254	0.414089283	0.825592839
-0.55834961	3.616998332	0.863127546	0.187793126	0.31892722	0.406607383	0.835278161
-0.51400161	3.862483332	0.816485546	0.181700175	0.305849508	0.398930379	0.845160149
-0.46083161	4.272408332	0.767303546	0.175893337	0.292438812	0.392103937	0.854280737
-0.41228261	4.650713332	0.670137546	0.169522657	0.275678215	0.384012074	0.864753327
-0.29512861	4.836967332	0.517583546	0.162895198	0.255564632	0.374564074	0.876272576
-0.09348461	4.886584332	0.354435546	0.15592716	0.233415841	0.364743588	0.887787069
0.15556839	4.857629332	0.204470546	0.14923913	0.21333766	0.35893459	0.896315059
0.44029639	4.762395332	0.110969546	0.143305552	0.19404654	0.355211404	0.903124752
0.66137439	4.579098332	0.087258546	0.136654803	0.171840083	0.348446037	0.911252879
0.82588539	4.323999332	0.107940546	0.129636451	0.148360155	0.340873923	0.919232628
1.01054439	4.033256332	0.175993546	0.122661986	0.12870003	0.337658567	0.924325176
1.22672839	3.706314332	0.244565546	0.116087127	0.112006897	0.337103948	0.927544695
1.41202039	3.280387332	0.281993546	0.109014926	0.095669964	0.337287346	0.930161411
1.55466039	2.807330332	0.291034546	0.102015612	0.080757291	0.338941205	0.931767103
1.69551439	2.358818332	0.279911546	0.09524808	0.067201382	0.3416564	0.932567789
1.81004139	2.007431332	0.281768546	0.089248109	0.055590309	0.345432229	0.932534754
1.91482639	1.779180332	0.297877546	0.083427501	0.044825562	0.350470012	0.931773197
2.05505339	1.711265332	0.329427546	0.077488398	0.034294194	0.35579572	0.930714168
2.21127639	1.796937332	0.373248546	0.07120132	0.023453091	0.361799203	0.92923714
2.35950839	1.953981332	0.423706546	0.064107927	0.011544338	0.367831619	0.927608108
2.49347339	2.150159332	0.458935546	0.056383459	-0.001373135	0.374157233	0.925648629
2.61502639	2.356079332	0.513250546	0.048273147	-0.014987903	0.380737883	0.923300455
2.72897639	2.525059332	0.588116546	0.039397243	-0.029434168	0.386656895	0.920911468
2.81670539	2.587389332	0.690025546	0.029957958	-0.044189634	0.394542177	0.917325606
2.90810639	2.534164332	0.795600546	0.019645973	-0.05942676	0.399881235	0.914427413
3.00538239	2.373213332	0.880816546	0.009012852	-0.073871781	0.40634504	0.910684049
3.10173239	2.196154332	0.959428546	0.001281015	0.087352902	-0.413842697	-0.906146816
3.22180939	2.110191332	1.021255546	0.01220674	0.100947095	-0.421631957	-0.901047819
3.39726239	2.123801332	1.056924546	0.022958833	0.114249952	-0.430304802	-0.895129945
3.61327339	2.220034332	1.078739546	0.034622114	0.128862967	-0.439991949	-0.888033068
3.84606439	2.347931332	1.103353546	0.046572019	0.143925462	-0.449572994	-0.880341202
4.06647239	2.411932332	1.131494546	0.058538436	0.159403088	-0.45925452	-0.871922699
4.16414439	2.292817332	1.138070546	0.070959665	0.175523196	-0.470168039	-0.862031524
4.12392839	1.988005332	1.095021546	0.08194064	0.189993006	-0.481078793	-0.851910549
4.01500339	1.648505332	1.031113546	0.09232286	0.203594541	-0.491660047	-0.841603322
4.04480439	1.399622332	1.014326546	0.101757631	0.215997035	-0.50303571	-0.830629725
4.16599439	1.247192332	1.031323546	0.110246724	0.227538151	-0.514548156	-0.819336466
4.29475239	1.114842332	1.034659546	0.118099773	0.238726862	-0.526891153	-0.807123065
4.37058939	0.959874332	1.022098546	0.125949532	0.250163465	-0.539860519	-0.793791897
4.40492639	0.817028332	0.988300546	0.133110036	0.260935287	-0.552257027	-0.780516925
4.49358439	0.690169332	0.981489546	0.139430902	0.271471918	-0.565900159	-0.76591059
4.65147339	0.604092332	1.008269546	0.14540729	0.281575238	-0.579107103	-0.751137184
4.83000339	0.588654332	1.068875546	0.151408886	0.291965719	-0.592847537	-0.735093984
4.94858539	0.565108332	1.111976546	0.157851414	0.30239932	-0.606834114	-0.717906638
4.97810939	0.538702332	1.141954546	0.164511814	0.312867479	-0.621245598	-0.6993595
4.96133539	0.541805332	1.140087546	0.173234687	0.323411829	-0.634963044	-0.679865034
4.89008339	0.585874332	1.092817546	0.17935845	0.332929173	-0.647552674	-0.661561975
4.70399039	0.602517332	0.977293546	0.185323205	0.342478454	-0.659271149	-0.643214871
4.46066039	0.604964332	0.843056546	0.190086309	0.350759622	-0.670290796	-0.625735672
4.21611139	0.580471332	0.757508546	0.195724862	0.360406846	-0.679238624	-0.608632546
3.99073139	0.582481332	0.708525546	0.200469298	0.368887533	-0.688187042	-0.591720073
3.79404639	0.599551332	0.686299546	0.204991173	0.376634586	-0.695835145	-0.576141006
3.62099839	0.602570332	0.663272546	0.209762327	0.383916114	-0.70254608	-0.561281738
3.44356039	0.526287332	0.663698546	0.213915143	0.391173629	-0.709689488	-0.545494577
3.26992339	0.430145332	0.710702546	0.217846045	0.397172968	-0.716116587	-0.531012023
3.08560839	0.331483332	0.785285546	0.221504532	0.40238397	-0.722543852	-0.516675203
2.90207739	0.226189332	0.862177546	0.224779477	0.406452133	-0.72859786	-0.503404418
2.71377839	0.088353332	0.921961546	0.22755233	0.409627147	-0.734813966	-0.490381457
2.47442539	-0.132175668	0.922017546	0.229579253	0.411911711	-0.740846003	-0.478298346
2.25402539	-0.418475668	0.871904546	0.230004258	0.41297852	-0.74696454	-0.467536906
2.07878839	-0.692942668	0.764276546	0.22849619	0.413356948	-0.753203212	-0.457832333
1.93939839	-0.967163668	0.608533546	0.225710418	0.413361412	-0.759155129	-0.449300168
1.83428139	-1.174369668	0.484584546	0.221413846	0.413275618	-0.765368824	-0.440896514
1.74449739	-1.343245668	0.417294546	0.216029162	0.413011671	-0.771552487	-0.432965958
1.68109539	-1.490543668	0.450136546	0.214868307	0.414721215	-0.776366802	-0.423193233
1.63868539	-1.602807668	0.532879546	0.208977602	0.413788065	-0.7828169	-0.415096977
1.59846639	-1.679342668	0.658375546	0.203054541	0.412209033	-0.789302997	-0.40725096
1.53854339	-1.741661668	0.805477546	0.19714433	0.409815295	-0.796014446	-0.399432771
1.43857239	-1.799905668	0.929165546	0.190960878	0.406652163	-0.802997611	-0.391615625
1.34234839	-1.911473668	1.031759546	0.185101231	0.402761995	-0.809838473	-0.384294103
1.29103739	-2.119626668	1.101325546	0.178419337	0.398056429	-0.817017741	-0.377093663
1.25340839	-2.316893668	1.110071546	0.171211323	0.392953463	-0.824164206	-0.370172421
1.22402739	-2.483658668	1.050106546	0.162924387	0.387756471	-0.831365502	-0.363224401
1.18779639	-2.611740668	0.987770546	0.153737348	0.382356004	-0.838626213	-0.356194875
1.09634639	-2.739427668	1.005042546	0.143501735	0.37661145	-0.845858016	-0.349421356
0.95065039	-2.839659668	1.034259546	0.128998936	0.369762295	-0.853317685	-0.344215118
0.75953639	-2.898692668	1.020382546	0.116446232	0.362749821	-0.860756937	-0.337565308
0.47574639	-2.947673668	0.932509546	0.105472111	0.356774599	-0.866743843	-0.332178611
0.18176639	-3.017926668	0.854241546	0.095610133	0.350815833	-0.872056172	-0.327574399
-0.03704161	-3.145699668	0.847016546	0.081857097	0.341393564	-0.877959679	-0.325479111
-0.17928761	-3.307591668	0.903549546	0.066826447	0.332726137	-0.883046859	-0.324123108
-0.29197561	-3.448983668	0.968923546	0.049800439	0.323122013	-0.887888257	-0.323676572
-0.34992161	-3.546311668	1.042865546	0.035907562	0.314284215	-0.892390243	-0.32183184
-0.44331461	-3.627186668	1.098477546	0.021777247	0.304288742	-0.896931818	-0.320074097
-0.50289861	-3.684259668	1.200484546	0.006817386	0.293863627	-0.900966559	-0.31915036
-0.54488561	-3.752112668	1.356194546	0.009429833	-0.282116213	0.904999549	0.318272426
-0.53675361	-3.762977668	1.547368546	0.025012912	-0.269633663	0.908859889	0.317247135
-0.52879661	-3.779187668	1.764410546	0.040417388	-0.256171064	0.912664504	0.315889734
-0.62033861	-3.836118668	2.014031546	0.055548765	-0.241290086	0.916349178	0.314638862
-0.74621261	-4.001310668	2.297670546	0.071116399	-0.225020522	0.919669043	0.313874298
-0.82978761	-4.125069668	2.577005546	0.088040134	-0.205511116	0.922900741	0.313477811
-0.82242061	-4.131526668	2.847862546	0.105171305	-0.184570412	0.925580413	0.313326761
-0.84821861	-3.973976668	3.100485546	0.119708945	-0.163741513	0.92795202	0.312671609
-0.89241261	-3.753348668	3.298232546	0.133038067	-0.142039832	0.929807081	0.31238494
-0.97723161	-3.502326668	3.422868546	0.144408261	-0.121160646	0.930917431	0.312824374
-1.05585361	-3.286961668	3.482291546	0.155919738	-0.098218302	0.931459233	0.313729019
-1.04483361	-3.131564668	3.510104546	0.166131704	-0.076380691	0.931354963	0.314871689
-0.98261961	-3.017318668	3.541647546	0.175133909	-0.05575789	0.930711579	0.316220062
-0.89047061	-2.908348668	3.556590546	0.183571769	-0.032666688	0.92981818	0.317289214
-0.80039661	-2.818228668	3.547726546	0.191246512	-0.011269572	0.928617698	0.317752952
-0.77241261	-2.677795668	3.527735546	0.198367691	0.010045982	0.927002387	0.318144483
-0.80721561	-2.457770668	3.541975546	0.205619583	0.031891386	0.924671951	0.318881342
-0.84861961	-2.165794668	3.587146546	0.211083505	0.051801395	0.92211723	0.320094024
-0.92980261	-1.838865668	3.656575546	0.214260917	0.072202055	0.918940155	0.323153391
-1.04582961	-1.527447668	3.734728546	0.215309631	0.091533077	0.915339959	0.327744134
-1.17498861	-1.254837668	3.816303546	0.216262098	0.110451861	0.911104504	0.333046055
-1.33154761	-0.923489668	3.882297546	0.217278594	0.129543622	0.906102823	0.339096058
-1.44162961	-0.694179668	3.902288546	0.216806361	0.149119279	0.900407626	0.346445593
-1.52732661	-0.487538668	3.870489546	0.216662856	0.167589606	0.894332302	0.353752264
-1.60132561	-0.327103668	3.838199546	0.216324968	0.184512218	0.887877724	0.36170692
-1.66554561	-0.120582668	3.818091546	0.215992116	0.200721649	0.880963738	0.370082581
-1.74918261	-0.015525668	3.815262546	0.213485865	0.217263922	0.873476437	0.379814545
-1.86315161	0.009983332	3.813989546	0.211358513	0.235656774	0.86436503	0.390725683
-1.97323261	0.026562332	3.789578546	0.209529098	0.252352789	0.855447331	0.400781101
-2.06285661	0.077118332	3.719753546	0.207882033	0.267631449	0.846316814	0.410982138
-2.14775261	0.201561332	3.582339546	0.20664706	0.282626927	0.836286077	0.421953327
-2.22379961	0.422839332	3.357167546	0.205316964	0.296571823	0.826060117	0.433029769
-2.30208061	0.673484332	3.086613546	0.204455289	0.308952271	0.815369634	0.444880758
-2.36425461	0.913685332	2.822042546	0.201853496	0.316501429	0.804305355	0.460624476
-2.41920661	1.138250332	2.591014546	0.201068549	0.325664631	0.793777307	0.472685491
-2.48672761	1.371921332	2.378896546	0.200382303	0.333093988	0.783086899	0.48545879
-2.55752761	1.572198332	2.210893546	0.20033267	0.339513856	0.77313299	0.496852636
-2.61260661	1.761867332	2.084696546	0.19984292	0.345208919	0.762262717	0.509754019
-2.65962461	1.921740332	1.948349546	0.197860697	0.345666859	0.750382672	0.527533328
-2.70417161	2.048999332	1.795347546	0.197105419	0.347847777	0.738581794	0.542815173
-2.73006661	2.159097332	1.623026546	0.196602027	0.350186811	0.726655006	0.55739514
-2.74090961	2.293532332	1.467455546	0.195941814	0.351127902	0.714862135	0.572091015
-2.71745161	2.455054332	1.373208546	0.194978912	0.350999087	0.702901015	0.587122668
-2.68341061	2.586692332	1.346978546	0.194057557	0.350456936	0.690598045	0.602159398
-2.75895761	2.700560332	1.357872546	0.192787759	0.348630201	0.678367996	0.61733842
-2.71568661	2.805923332	1.378511546	0.190868952	0.345970015	0.665131296	0.633619879
-2.76212961	2.825526332	1.381645546	0.189101378	0.34384596	0.65212622	0.648646297
-2.68922461	2.842251332	1.343230546	0.187078425	0.340896088	0.638751293	0.6639189
-2.63972561	2.810276332	1.287680546	0.185013208	0.337779814	0.625491851	0.678553502
-2.52282561	2.818640332	1.206599546	0.183107775	0.334682333	0.612455903	0.692356155
-2.41450961	2.876889332	1.099069546	0.180397229	0.329975585	0.59956718	0.706464542
-2.24145561	3.018192332	0.929301546	0.177723503	0.324878175	0.587437012	0.719573682
-2.05812061	3.130402332	0.716075546	0.175509961	0.318396577	0.575885514	0.732240226
-1.85463961	3.192763332	0.467579546	0.173174014	0.310317286	0.564907604	0.744710241
-1.70351661	3.262609332	0.176646546	0.171051131	0.301133294	0.554622739	0.756606811
-1.54282361	3.362948332	-0.095255454	0.169534829	0.289958815	0.545267457	0.768026841
-1.38725561	3.509780332	-0.305022454	0.16810775	0.278161654	0.536767172	0.778618573
-1.23463661	3.618486332	-0.445000454	0.166772862	0.264634271	0.528414725	0.789261296
-1.09459961	3.679468332	-0.509277454	0.165245708	0.250303152	0.520234343	0.799623922
-0.98269461	3.724607332	-0.501425454	0.163516702	0.235782622	0.512302952	0.809453229
-0.92288061	3.749048332	-0.452144454	0.161825462	0.219914725	0.501658663	0.820846283
-0.80135461	3.726950332	-0.411717454	0.158722347	0.202756491	0.492490247	0.831354545
-0.49405761	3.562771332	-0.369917454	0.155677498	0.189079597	0.486120041	0.838868719
-0.21946161	3.368674332	-0.328176454	0.151798943	0.174159783	0.480296114	0.846133024
-0.21012861	3.248739332	-0.289120454	0.147957415	0.160719135	0.475378786	0.85222824
-0.30669661	3.215565332	-0.264274454	0.144111113	0.147337182	0.469915277	0.858314263
-0.38736961	3.255326332	-0.244690454	0.140367294	0.134391504	0.464284256	0.864104205
-0.43273261	3.311612332	-0.233145454	0.136526174	0.121245397	0.45825183	0.869865172
-0.37475361	3.337957332	-0.233691454	0.132569515	0.107895682	0.452124125	0.875424252
-0.29302261	3.319196332	-0.233021454	0.128350886	0.094063771	0.445962978	0.880792302
-0.19155561	3.289837332	-0.265016454	0.124124767	0.080429091	0.440360089	0.885554739
-0.06574361	3.227905332	-0.294382454	0.119942329	0.066642777	0.435116286	0.889857514
0.06450939	3.127188332	-0.301053454	0.115793441	0.052904088	0.430288951	0.893669097
0.18424739	2.974583332	-0.288857454	0.111665713	0.039314991	0.425979081	0.896954248
0.29744939	2.814607332	-0.281969454	0.107576031	0.026224235	0.422309222	0.899663608
0.41159839	2.674765332	-0.301337454	0.103839841	0.014158531	0.419507617	0.901681864
0.54343139	2.568165332	-0.341871454	0.100136398	0.001498583	0.418355224	0.902745458
0.68017739	2.530024332	-0.353746454	0.096547518	-0.0107048	0.417825335	0.90331942
0.81818239	2.540153332	-0.363467454	0.092678668	-0.023972912	0.415899345	0.90435817
0.98737139	2.566312332	-0.362595454	0.089035584	-0.036304197	0.414679845	0.904873083
1.18409039	2.583646332	-0.341802454	0.08469016	-0.050067013	0.413977628	0.904954913
1.41191039	2.610829332	-0.300628454	0.080151893	-0.063907104	0.414466741	0.904272568
1.70041139	2.688170332	-0.254820454	0.074901559	-0.079025575	0.416195187	0.902732674
2.01173939	2.757150332	-0.228110454	0.069227083	-0.094506227	0.418570339	0.900597055
2.30988639	2.840564332	-0.190601454	0.063232541	-0.110438502	0.422090113	0.89757725
2.57337839	2.893560332	-0.126709454	0.056797735	-0.126582488	0.426563598	0.893752979
2.80953939	2.952461332	-0.034908454	0.049125116	-0.144581154	0.43157538	0.889058887
3.06107639	3.012473332	0.069768546	0.041145881	-0.162444632	0.437884033	0.883275909
3.28598039	3.068455332	0.152544546	0.032397423	-0.18070288	0.444572623	0.876728042
3.42255739	3.027629332	0.259255546	0.023569169	-0.198402783	0.45154781	0.869589216
3.44746139	2.830304332	0.383730546	0.014512598	-0.215156593	0.459000179	0.861867659
3.46996539	2.608384332	0.507299546	0.004974661	-0.231741992	0.467710221	0.852946687
3.57350239	2.479768332	0.601732546	0.004064757	0.246369798	-0.47571385	-0.844382457
3.68258839	2.381904332	0.667388546	0.013676741	0.261821434	-0.48485851	-0.834370846
3.73217439	2.276485332	0.720565546	0.023045949	0.276080098	-0.493595259	-0.824386065
3.71881239	2.151291332	0.759559546	0.032143234	0.289861112	-0.503874606	-0.813054567
3.69093339	2.015673332	0.798478546	0.041010023	0.302422314	-0.512693112	-0.802499031
3.64185639	1.890912332	0.829938546	0.049817286	0.314653101	-0.522036126	-0.791195265
3.60832439	1.806862332	0.865523546	0.057982633	0.326233155	-0.531709998	-0.779419285
3.61086239	1.781923332	0.898841546	0.066247506	0.337533041	-0.541451638	-0.767145904
3.66235939	1.794322332	0.921246546	0.074524503	0.348072665	-0.550014067	-0.755497217
3.72038039	1.800606332	0.927373546	0.082598281	0.358562964	-0.558746845	-0.743244299
3.77432639	1.758787332	0.919880546	0.090986983	0.370042787	-0.568887645	-0.728804879
3.78109739	1.649519332	0.905769546	0.099121842	0.380751783	-0.577850874	-0.715046368
3.75173739	1.561154332	0.876137546	0.106065796	0.390765868	-0.587169354	-0.700916709
3.72300939	1.521613332	0.839809546	0.113052131	0.400401476	-0.595441078	-0.687275633
3.69700339	1.512025332	0.790337546	0.119965397	0.410120555	-0.603723567	-0.672998728
3.66028939	1.465359332	0.756221546	0.126541792	0.419745844	-0.61217453	-0.658059987
3.64018439	1.411758332	0.758759546	0.13241886	0.428979515	-0.620159917	-0.643306691
3.62707839	1.312518332	0.775557546	0.137208537	0.436231762	-0.627693644	-0.629981236
3.64401239	1.191335332	0.791930546	0.143604162	0.446013349	-0.634450209	-0.614754316
3.64926439	1.021689332	0.802988546	0.149494991	0.4528668	-0.643200032	-0.599046432
3.62334439	0.775664332	0.783362546	0.155264585	0.460507905	-0.650947298	-0.583174925
3.56613139	0.509898332	0.761739546	0.159236861	0.467887943	-0.659548472	-0.566321736
3.49724939	0.289456332	0.736061546	0.16111951	0.473567118	-0.667914801	-0.551057625
3.42558139	0.132610332	0.718139546	0.162477332	0.478463308	-0.675860319	-0.536550844
3.36213639	0.018766332	0.717002546	0.163025018	0.48311879	-0.684239407	-0.521378473
3.25644939	-0.075560668	0.704752546	0.163147957	0.487099459	-0.692371553	-0.506693688
3.11625339	-0.211549668	0.715451546	0.162783316	0.490456526	-0.700089696	-0.492776223
2.97108039	-0.404378668	0.745026546	0.160936175	0.492639545	-0.707881386	-0.479906001
2.83730539	-0.630744668	0.803627546	0.155454209	0.493287711	-0.715672849	-0.469375752
2.69768339	-0.871202668	0.889903546	0.151912254	0.493243524	-0.724063407	-0.457564941
2.55437939	-1.100226668	0.996136546	0.149671751	0.493523162	-0.731980566	-0.445238932
2.45208839	-1.306252668	1.074091546	0.146386496	0.492528731	-0.740362065	-0.433417184
2.37257839	-1.479520668	1.125397546	0.142259111	0.49008847	-0.748671931	-0.423161879
2.32179439	-1.621232668	1.145983546	0.136532368	0.487345368	-0.758017892	-0.411414974
2.27092039	-1.714475668	1.162233546	0.131100305	0.484288289	-0.766504249	-0.400934907
2.20062139	-1.774974668	1.175939546	0.124697424	0.481094316	-0.775015679	-0.390319753
2.11470639	-1.852963668	1.185383546	0.118393581	0.477339105	-0.783322316	-0.380179548
2.01249039	-1.950587668	1.189670546	0.111493393	0.473103557	-0.791737954	-0.369990891
1.92704339	-2.051032668	1.179473546	0.104649778	0.468392419	-0.799786942	-0.360552094
1.87155139	-2.152713668	1.138089546	0.097271347	0.463664017	-0.807585965	-0.35122482
1.85007239	-2.222004668	1.063307546	0.089267822	0.458551976	-0.815504801	-0.341633224
1.84949639	-2.277405668	0.994047546	0.080851158	0.453853801	-0.822948714	-0.332016915
1.83651739	-2.364080668	0.959827546	0.072274975	0.448991975	-0.830005564	-0.322913763
1.76258739	-2.451311668	0.958515546	0.063337072	0.444097303	-0.836630675	-0.314348715
1.59975639	-2.479856668	1.037031546	0.052728614	0.438329303	-0.843482477	-0.305981089
1.37295439	-2.424296668	1.182805546	0.041682412	0.431412655	-0.850473464	-0.298061378
1.08814239	-2.221587668	1.353470546	0.033138727	0.424139041	-0.856524875	-0.292186646
0.82524139	-1.928758668	1.519504546	0.026410547	0.416506877	-0.862105551	-0.287399588
0.61293039	-1.695703668	1.685739546	0.020313555	0.407568224	-0.867830682	-0.283452657
0.47043039	-1.633730668	1.818244546	0.0152636	0.398328792	-0.873208247	-0.280372169
0.41698239	-1.788298668	1.872808546	0.009758419	0.38858376	-0.878563495	-0.277549312
0.39276939	-2.189970668	1.903250546	0.00277304	0.377785046	-0.884185266	-0.274749314
0.37796439	-2.797495668	1.970646546	0.007296335	-0.366087426	0.890018702	0.271649534
0.37702239	-3.401897668	2.076066546	0.019698433	-0.35331542	0.895998487	0.268266465
0.39159039	-3.852344668	2.189489546	0.034215231	-0.339218796	0.902114581	0.264479127
0.38589139	-4.162757668	2.289315546	0.049881808	-0.324438312	0.907988333	0.260401178
0.33274439	-4.341103668	2.364945546	0.067305759	-0.308221652	0.91376525	0.255934399
0.28501439	-4.397955668	2.431513546	0.084840858	-0.291524625	0.918957307	0.251660267
0.28442939	-4.387530668	2.549068546	0.102479985	-0.274062092	0.923715135	0.247261342
0.30850039	-4.291926668	2.746592546	0.118982312	-0.256460268	0.927981966	0.242736095
0.24149739	-3.995803668	2.948402546	0.134513949	-0.237413022	0.932002123	0.238564659
0.03956139	-3.532329668	3.101629546	0.148073141	-0.217999826	0.935479447	0.235432847
-0.26014661	-2.917707668	3.192683546	0.159014332	-0.198867189	0.938193949	0.234432076
-0.53177061	-2.192964668	3.194385546	0.166930041	-0.180544903	0.940220545	0.235633669
-0.75090161	-1.574836668	3.141235546	0.172254509	-0.163502453	0.941596458	0.238728804
-0.94075761	-1.190334668	3.077323546	0.175977621	-0.147020716	0.942453826	0.243305512
-1.10052861	-1.004228668	3.053304546	0.178615635	-0.131676209	0.94280647	0.24874443
-1.25482661	-0.963534668	3.117341546	0.181242008	-0.115564733	0.942705787	0.255150792
-1.39558361	-0.980953668	3.258429546	0.183944838	-0.099043068	0.942073708	0.26239645
-1.51456961	-1.046445668	3.462425546	0.186953929	-0.08154548	0.941376162	0.268718225
-1.60674661	-1.138455668	3.694416546	0.191886448	-0.060658606	0.939915889	0.275786596
-1.66500261	-1.198296668	3.929353546	0.196889799	-0.040772521	0.937542628	0.283876432
-1.72661561	-1.196021668	4.106481546	0.197855965	-0.019260757	0.93534611	0.292591346
-1.79100661	-1.162507668	4.214463546	0.200030343	0.001390683	0.932348937	0.301183311
-1.86846761	-1.113952668	4.258917546	0.202263694	0.022352578	0.928700809	0.310007368
-1.93005861	-1.029333668	4.251454546	0.204064199	0.043323391	0.924449746	0.319176366
-1.97013461	-0.876317668	4.218385546	0.205809632	0.063824807	0.919693884	0.328225456
-1.98049461	-0.675761668	4.164756546	0.205849093	0.085459992	0.914114642	0.338699219
-1.96032961	-0.480971668	4.094750546	0.205077986	0.103927786	0.908597481	0.348701381
-1.92554361	-0.322825668	4.001666546	0.20400336	0.123026485	0.902295925	0.359317654
-1.89635161	-0.210801668	3.889640546	0.203239155	0.14117229	0.895679429	0.369489637
-1.91207961	-0.071713668	3.768272546	0.201750493	0.157814466	0.888852708	0.379910773
-2.02352661	0.183052332	3.674985546	0.200129787	0.172883	0.881542666	0.391078081
-2.23979261	0.574427332	3.670475546	0.196940393	0.187022871	0.87284164	0.405443459
-2.52566461	0.963804332	3.735581546	0.192968183	0.202516156	0.862951755	0.420790631
-2.75467061	1.209030332	3.867814546	0.190048909	0.218098551	0.853062508	0.434279624
-2.91075961	1.335220332	4.019049546	0.184499639	0.233546386	0.840722222	0.452329653
-3.02319861	1.368273332	4.138288546	0.180789975	0.248330944	0.828603071	0.468042389
-3.09705861	1.340380332	4.182907546	0.176686612	0.26318583	0.815594054	0.484067556
-3.13246261	1.296169332	4.117198546	0.17194655	0.275631009	0.80119524	0.502541659
-3.14406861	1.206403332	3.926885546	0.167801608	0.289624904	0.7865355	0.518962372
-3.10014961	1.105755332	3.652470546	0.165051859	0.304193986	0.771923682	0.533252034
-3.01419861	0.980593332	3.325353546	0.162925543	0.315694196	0.75761876	0.547545666
-2.88444861	0.885231332	3.002995546	0.161433168	0.32696245	0.74368599	0.560326723
-2.75883161	0.836960332	2.724273546	0.160531761	0.33674281	0.73099782	0.571380803
-2.64670661	0.853111332	2.542674546	0.159427969	0.345795887	0.718100735	0.582528335
-2.58100161	0.951469332	2.429265546	0.158691372	0.354390597	0.705046741	0.59340833
-2.56478361	1.130059332	2.345578546	0.157393337	0.361586432	0.692017215	0.604644329
-2.59074861	1.390693332	2.240822546	0.155823463	0.367508777	0.679202342	0.615906264
-2.60409761	1.725252332	2.123863546	0.153988138	0.372047193	0.666347471	0.627574368
-2.55343361	2.093961332	1.977791546	0.151665562	0.375158004	0.653116526	0.640072521
-2.43240461	2.431020332	1.814898546	0.148945009	0.376630022	0.640066696	0.652901092
-2.28006761	2.640293332	1.610062546	0.145703421	0.375800356	0.627110438	0.66654115
-2.12374561	2.685086332	1.409095546	0.142590026	0.373720042	0.614879247	0.679650591
-1.95753661	2.564669332	1.241312546	0.13966694	0.371035908	0.603398832	0.691907039
-1.83295461	2.343802332	1.134115546	0.136966238	0.368345273	0.592567213	0.703154398
-1.75329161	2.120721332	1.061147546	0.134733996	0.365935113	0.582128776	0.713487443
-1.67016261	1.938510332	1.014003546	0.133384764	0.363478089	0.569982967	0.724714841
-1.57287961	1.779963332	0.994759546	0.131065641	0.361982177	0.561560165	0.732421246
-1.47532761	1.642301332	1.005221546	0.128592032	0.360772335	0.553549593	0.73952029
-1.41094961	1.522553332	1.033008546	0.127153343	0.359493155	0.543035065	0.748137431
-1.39488361	1.422895332	1.051654546	0.125546742	0.35868621	0.533255404	0.755791567
-1.42059761	1.397994332	1.041919546	0.123508536	0.358219722	0.524525563	0.762428492
-1.51200061	1.456119332	1.011855546	0.121805779	0.358439421	0.515779048	0.768541806
-1.59922461	1.576274332	0.974645546	0.120356261	0.359471465	0.507672595	0.773668645
-1.65912561	1.770475332	0.930405546	0.118693729	0.35776708	0.497356472	0.781377665
-1.70638561	2.039172332	0.859727546	0.116309488	0.355094747	0.487711461	0.78899769
-1.72846361	2.374633332	0.754361546	0.114007978	0.350925198	0.477602321	0.797339143
-1.70531661	2.671476332	0.626899546	0.112187885	0.344993921	0.466571896	0.806662097
-1.66771661	2.761712332	0.501191546	0.112118897	0.336964968	0.453473697	0.817462886
-1.57628861	2.715000332	0.343762546	0.111909354	0.329595711	0.440458181	0.827550333
-1.41892261	2.774473332	0.177903546	0.111127484	0.322834184	0.430960254	0.835285599
-1.19019261	2.893595332	-7.35E-05	0.111606236	0.31162337	0.420579161	0.844717759
-0.90207261	3.050497332	-0.142533454	0.110333186	0.302212488	0.412334154	0.852334879
-0.65615561	3.187844332	-0.199551454	0.109390975	0.289309785	0.403967628	0.860896985
-0.51805761	3.274356332	-0.194504454	0.107059408	0.277713856	0.396949913	0.868241939
-0.47940561	3.249875332	-0.164699454	0.105292291	0.265562175	0.39024363	0.875271486
-0.44764761	3.128804332	-0.146439454	0.103648995	0.252875184	0.383335233	0.882250036
-0.35969361	3.001819332	-0.151530454	0.10151003	0.23978252	0.376408889	0.889109895
-0.14216061	2.939452332	-0.191208454	0.099493929	0.227981646	0.371080005	0.894664718
0.12573639	3.102081332	-0.273375454	0.096544945	0.214332956	0.368561503	0.89939028
0.35746439	3.509826332	-0.388398454	0.093861198	0.198395084	0.364351058	0.905029156
0.55615839	4.035432332	-0.490277454	0.091604986	0.179217654	0.358753471	0.911474358
0.78582439	4.402917332	-0.590582454	0.088739942	0.157918849	0.353687937	0.917655547
1.01788539	4.572982332	-0.671203454	0.085814741	0.136715551	0.349762613	0.922827613
1.22896339	4.544629332	-0.690600454	0.082244439	0.114173334	0.346463515	0.92744991
1.42622139	4.346797332	-0.658389454	0.078216975	0.092549926	0.34436204	0.930984104
1.57603739	4.024822332	-0.609264454	0.073844409	0.07049914	0.343809979	0.933472856
1.71205639	3.680810332	-0.555783454	0.069774035	0.050958272	0.344295525	0.934877227
1.78910539	3.348056332	-0.485128454	0.065441959	0.031361808	0.345487619	0.935613217
1.74813639	3.029995332	-0.418114454	0.061317469	0.014000536	0.346871401	0.935801466
1.64239939	2.737890332	-0.347389454	0.057319205	-0.001961441	0.348584533	0.93552097
1.55751739	2.467790332	-0.262930454	0.053712119	-0.015910382	0.350579515	0.93485607
1.56991339	2.241344332	-0.159226454	0.049660754	-0.029800503	0.352733168	0.933929896
1.70354339	2.073245332	-0.076805454	0.04552691	-0.042375783	0.355171934	0.932729592
1.89514039	1.940693332	-0.021789454	0.041089403	-0.054918581	0.358902856	0.930851412
2.06717339	1.813686332	0.012924546	0.037069523	-0.066124027	0.363361942	0.928558863
2.24444939	1.690723332	0.040897546	0.03259801	-0.077989341	0.369285029	0.925463992
2.37665239	1.573380332	0.062682546	0.028248385	-0.089619726	0.37621943	0.921753369
2.53967139	1.504957332	0.080625546	0.023960092	-0.10109109	0.383712813	0.917589768
2.72374739	1.476768332	0.094124546	0.019509786	-0.112480624	0.390146604	0.913648239
2.87556839	1.478993332	0.081508546	0.014936666	-0.124357272	0.397897897	0.908839605
2.99998239	1.548528332	0.063729546	0.010471306	-0.136433105	0.406049181	0.903548793
3.11200339	1.671657332	0.046314546	0.005546733	-0.149766818	0.414924379	0.897427932
3.14326239	1.835864332	0.070817546	0.00038046	-0.163552456	0.42351361	0.891003183
3.15428939	2.036536332	0.132062546	0.005249952	0.177632466	-0.431715565	-0.884330716
3.19831139	2.188093332	0.223460546	0.011674909	0.191650442	-0.437677611	-0.878391777
3.31750539	2.254609332	0.310130546	0.018735341	0.206922037	-0.446456814	-0.870349683
3.50498539	2.240660332	0.393920546	0.026713222	0.222254416	-0.454033353	-0.862405411
3.77105239	2.160203332	0.461490546	0.034116363	0.237543949	-0.464593415	-0.852386007
4.04028539	2.056343332	0.519986546	0.041678883	0.252315891	-0.474260497	-0.842423019
4.26153139	1.944306332	0.556994546	0.049438849	0.267482234	-0.4852785	-0.830971619
4.42438439	1.793916332	0.595228546	0.05720446	0.282682063	-0.496945873	-0.81845177
4.53285139	1.579910332	0.637572546	0.063910248	0.296072302	-0.508792812	-0.805845238
4.63097839	1.386064332	0.646203546	0.070407414	0.309718734	-0.521819558	-0.791720563
4.70003239	1.150584332	0.672939546	0.075936638	0.322346841	-0.535567194	-0.776848712
4.76942939	0.908111332	0.695492546	0.080843199	0.334141964	-0.549735277	-0.761317707
4.82385839	0.670328332	0.719171546	0.084826377	0.344788156	-0.564259753	-0.745343239
4.84207539	0.404720332	0.729910546	0.088254749	0.354547327	-0.578927487	-0.72893776
4.84688939	0.118448332	0.722805546	0.090539282	0.363574508	-0.59422809	-0.711694592
4.81135439	-0.185098668	0.709968546	0.091679519	0.371478617	-0.609868207	-0.694016767
4.71396439	-0.456975668	0.695508546	0.091928785	0.377921136	-0.624410734	-0.677374305
4.54480239	-0.662356668	0.681358546	0.091182826	0.383645523	-0.639727942	-0.659734768
4.31210039	-0.759894668	0.662762546	0.089835203	0.388330492	-0.65435166	-0.642614169
[truncated: 4,000 more rows]
