# Supplementary material for: Quaternion-Based Local Frame Alignment between an Inertial Measurement Unit and a Motion Capture System
Source: Sensors (Basel). 2018 Nov 16;18(11):4003. doi: 10.3390/s18114003 (PMC6263645; doi:10.3390/s18114003)
Supplement: Supplementary file 1 [file sensors-18-04003-s001.zip › data_for_validation.txt]

0.0328148720000000	0.00350963400000000	0.199618410000000
0.00313087200000000	0.0168096340000000	0.340020410000000
-0.0243031280000000	-0.0349893660000000	0.383954410000000
0.0205708720000000	0.0280226340000000	0.304175410000000
0.0376048720000000	0.0409816340000000	0.234727410000000
0.101912872000000	0.0732906340000000	0.195037410000000
0.0336318720000000	0.195611634000000	0.208741410000000
0.0918798720000000	0.247990634000000	0.230353410000000
0.126703872000000	0.305082634000000	0.285118410000000
0.0624718720000000	0.330804634000000	0.353130410000000
-0.0356201280000000	0.343132634000000	0.459985410000000
-0.109536128000000	0.330206634000000	0.596034410000000
-0.270583128000000	0.238611634000000	1.02021441000000
-0.427690128000000	0.140519634000000	1.28832341000000
-0.478734128000000	0.128917634000000	1.09570141000000
-0.498776128000000	0.161136634000000	0.931382410000000
-0.455165128000000	0.151267634000000	0.834997410000000
-0.423375128000000	0.137499634000000	0.771686410000000
-0.380911128000000	0.199823634000000	0.702690410000000
-0.278981128000000	0.270375634000000	0.655037410000000
-0.172216128000000	0.299748634000000	0.664076410000000
-0.0375361280000000	0.324338634000000	0.632898410000000
0.135598872000000	0.319811634000000	0.498143410000000
0.267260872000000	0.324694634000000	0.312052410000000
0.384613872000000	0.352888634000000	0.120690410000000
0.488938872000000	0.405607634000000	0.0537144100000000
0.536220872000000	0.422550634000000	0.117546410000000
0.583272872000000	0.416692634000000	0.176954410000000
0.621310872000000	0.421418634000000	0.188261410000000
0.676244872000000	0.449554634000000	0.141714410000000
0.763458872000000	0.514408634000000	0.0653944100000000
0.866246872000000	0.579881634000000	-0.0585425900000000
0.994469872000000	0.596140634000000	-0.134325590000000
1.09197687200000	0.559158634000000	-0.110935590000000
1.18835887200000	0.499806634000000	-0.0541875900000000
1.28464687200000	0.429925634000000	0.0203094100000000
1.33107087200000	0.366680634000000	0.0908714100000000
1.36363287200000	0.317938634000000	0.0644034100000000
1.43916687200000	0.284313634000000	-0.0445705900000000
1.52412887200000	0.286629634000000	-0.181939590000000
1.55655987200000	0.325549634000000	-0.263865590000000
1.52308687200000	0.377350634000000	-0.259930590000000
1.43801087200000	0.424156634000000	-0.176857590000000
1.34193987200000	0.487764634000000	-0.0785235900000000
1.31236687200000	0.520587634000000	-0.0398695900000000
1.39178187200000	0.528268634000000	-0.126332590000000
1.52463687200000	0.512578634000000	-0.269438590000000
1.64011087200000	0.472634634000000	-0.419280590000000
1.71903787200000	0.417423634000000	-0.609861590000000
1.78287487200000	0.353278634000000	-0.788499590000000
1.79249287200000	0.273685634000000	-0.897584590000000
1.83271987200000	0.185167634000000	-0.870851590000000
1.91289187200000	0.0881276340000000	-0.746134590000000
2.02566787200000	0.0151786340000000	-0.566255590000000
2.21442187200000	0.0151076340000000	-0.408436590000000
2.37681887200000	0.0230086340000000	-0.311088590000000
2.49787587200000	0.0247906340000000	-0.250070590000000
2.66650087200000	0.0133486340000000	-0.163954590000000
2.84458487200000	-0.00754436600000000	-0.0861805900000000
2.90233687200000	0.0287076340000000	-0.0806935900000000
2.91854087200000	0.0958366340000000	-0.163248590000000
2.87870087200000	0.164894634000000	-0.258582590000000
2.83016287200000	0.248101634000000	-0.306124590000000
2.60787187200000	0.337521634000000	-0.350568590000000
2.40818187200000	0.413536634000000	-0.382554590000000
2.30369087200000	0.456827634000000	-0.392788590000000
2.28510987200000	0.445176634000000	-0.375425590000000
2.49510787200000	0.374090634000000	-0.284062590000000
3.06134987200000	0.255643634000000	-0.112624590000000
3.80197587200000	0.134974634000000	0.0214804100000000
4.56325787200000	0.0503676340000000	0.151834410000000
4.91168387200000	-0.0269943660000000	0.188087410000000
4.87677987200000	-0.158545366000000	0.208224410000000
4.33710387200000	-0.245463366000000	0.141279410000000
3.67456987200000	-0.337932366000000	-0.0252045900000000
2.92259087200000	-0.331320366000000	-0.189497590000000
2.36273087200000	-0.244893366000000	-0.112351590000000
1.99805287200000	-0.165271366000000	0.0978154100000000
1.83905987200000	-0.137332366000000	0.333987410000000
1.86827187200000	-0.157759366000000	0.579796410000000
2.08831487200000	-0.233313366000000	0.819682410000000
1.80657487200000	-0.717156366000000	0.375274410000000
1.00831487200000	-0.889624366000000	0.0828974100000000
1.00191787200000	-0.701870366000000	0.390606410000000
1.03490487200000	-0.707504366000000	0.448691410000000
1.19456987200000	-0.775384366000000	0.369660410000000
1.29763287200000	-0.840404366000000	0.158975410000000
1.30957787200000	-0.811160366000000	-0.0177825900000000
1.26850187200000	-0.697914366000000	-0.0989955900000000
1.27291887200000	-0.573674366000000	-0.141691590000000
1.37487387200000	-0.450844366000000	-0.164947590000000
1.58059187200000	-0.336600366000000	-0.170458590000000
1.95757087200000	-0.276368366000000	-0.0977765900000000
2.56845787200000	-0.275547366000000	0.0361174100000000
3.20505187200000	-0.253956366000000	0.170951410000000
3.35590287200000	-0.279338366000000	0.297544410000000
2.91494787200000	-0.303187366000000	0.406798410000000
2.33912487200000	-0.322657366000000	0.491463410000000
1.94951487200000	-0.390680366000000	0.521403410000000
1.74278487200000	-0.488182366000000	0.447857410000000
1.71273487200000	-0.584286366000000	0.338614410000000
1.79259387200000	-0.629482366000000	0.283112410000000
1.87804487200000	-0.620481366000000	0.266950410000000
2.00793987200000	-0.590160366000000	0.276639410000000
2.19944487200000	-0.559540366000000	0.317620410000000
2.48062487200000	-0.477749366000000	0.397552410000000
2.90881987200000	-0.423875366000000	0.532648410000000
3.54878387200000	-0.469418366000000	0.617591410000000
3.86641787200000	-0.509100366000000	0.541984410000000
3.81436287200000	-0.559421366000000	0.382637410000000
3.76730787200000	-0.772967366000000	0.434068410000000
3.29834287200000	-0.962510366000000	0.435556410000000
2.92060087200000	-1.03605036600000	0.342298410000000
2.98672487200000	-1.00393736600000	0.343794410000000
3.23020387200000	-0.876551366000000	0.403228410000000
3.43665487200000	-0.694486366000000	0.503016410000000
3.35686687200000	-0.577989366000000	0.766181410000000
3.51455187200000	-0.437024366000000	0.968926410000000
3.86055487200000	-0.389938366000000	1.07493641000000
4.29922387200000	-0.351540366000000	1.14565741000000
4.72167287200000	-0.293527366000000	1.20946841000000
4.91928687200000	-0.229969366000000	1.31661141000000
5.15522587200000	-0.180551366000000	1.41454741000000
5.35707087200000	-0.178612366000000	1.46592041000000
5.56392487200000	-0.183631366000000	1.38797741000000
5.70925387200000	-0.135199366000000	1.33846941000000
5.82924987200000	-0.0379653660000000	1.30401841000000
5.95830787200000	0.0595196340000000	1.30805741000000
6.22999587200000	0.140237634000000	1.32045041000000
6.54076387200000	0.325155634000000	1.45778641000000
6.99349387200000	0.530158634000000	1.67594741000000
7.25433787200000	0.794495634000000	1.80663641000000
6.95465387200000	0.878575634000000	1.69319841000000
6.39683287200000	0.768207634000000	1.53504741000000
5.83737087200000	0.641842634000000	1.38138641000000
5.67078187200000	0.593161634000000	1.28959341000000
5.95850587200000	0.673905634000000	1.28164841000000
6.70086387200000	0.934265634000000	1.38733741000000
7.56187887200000	1.08174663400000	1.42454941000000
7.02986187200000	1.04466563400000	1.32824741000000
6.19421787200000	0.736203634000000	1.07547441000000
4.84256287200000	0.386227634000000	0.814608410000000
3.66205887200000	0.315159634000000	0.652595410000000
3.07190887200000	0.359250634000000	0.491766410000000
2.90644487200000	0.320545634000000	0.421725410000000
2.88563187200000	0.302942634000000	0.413931410000000
2.91589387200000	0.271442634000000	0.435087410000000
2.74562387200000	0.334431634000000	0.373058410000000
2.46603487200000	0.378902634000000	0.312226410000000
2.32876987200000	0.445468634000000	0.242974410000000
2.25921087200000	0.539202634000000	0.179689410000000
2.24947387200000	0.559196634000000	0.140920410000000
2.35896587200000	0.516417634000000	0.142006410000000
2.52858687200000	0.467041634000000	0.159208410000000
2.65542887200000	0.438365634000000	0.166616410000000
2.60064187200000	0.468037634000000	0.119251410000000
2.35092987200000	0.500484634000000	0.0600974100000000
2.04263487200000	0.569381634000000	-0.0155675900000000
1.91425587200000	0.614582634000000	-0.0794175900000000
1.98141987200000	0.674870634000000	-0.158001590000000
2.22989387200000	0.711285634000000	-0.164892590000000
2.50965987200000	0.567772634000000	-0.0763325900000000
2.43584987200000	0.377476634000000	0.00372141000000000
2.21762587200000	0.274959634000000	0.0113634100000000
1.98096187200000	0.301517634000000	0.00155641000000000
1.84268387200000	0.349336634000000	0.0350914100000000
1.86373787200000	0.362265634000000	0.0816484100000000
2.04119987200000	0.389620634000000	0.111331410000000
2.34074787200000	0.420222634000000	0.128737410000000
2.62824387200000	0.450561634000000	0.0873814100000000
2.96478387200000	0.486232634000000	-0.0172865900000000
3.28720187200000	0.475065634000000	-0.153807590000000
3.59982387200000	0.436903634000000	-0.293772590000000
3.78606387200000	0.431157634000000	-0.362342590000000
3.81690087200000	0.424299634000000	-0.340324590000000
3.79296587200000	0.447869634000000	-0.289187590000000
3.73971687200000	0.532657634000000	-0.273549590000000
3.57367787200000	0.577312634000000	-0.244720590000000
3.13965887200000	0.527146634000000	-0.153012590000000
2.48845587200000	0.533162634000000	-0.0676185900000000
2.45629487200000	0.490157634000000	-0.153234590000000
2.78371287200000	0.378082634000000	-0.291492590000000
3.15945287200000	0.257826634000000	-0.472314590000000
3.30327287200000	0.189295634000000	-0.578117590000000
3.36087787200000	0.163630634000000	-0.597798590000000
3.44090987200000	0.149879634000000	-0.605184590000000
3.37106487200000	0.170870634000000	-0.641052590000000
3.12026787200000	0.232302634000000	-0.613322590000000
3.35285987200000	0.298232634000000	-0.579641590000000
3.80743687200000	0.290502634000000	-0.541488590000000
4.27740487200000	0.276460634000000	-0.447204590000000
4.53914887200000	0.339386634000000	-0.256701590000000
4.69748987200000	0.412971634000000	-0.115975590000000
4.82339587200000	0.504317634000000	-0.131270590000000
4.49400387200000	0.670384634000000	0.152424410000000
3.96092687200000	0.678373634000000	0.462697410000000
3.59331587200000	0.456807634000000	0.168392410000000
3.30396987200000	0.288103634000000	-0.111341590000000
3.09664787200000	0.165698634000000	-0.267947590000000
2.84804487200000	-0.0360143660000000	-0.333914590000000
1.26764087200000	-0.320628366000000	-0.267874590000000
-0.137007128000000	-0.505761366000000	-0.404602590000000
0.334147872000000	-0.391922366000000	-0.410004590000000
0.527384872000000	-0.365306366000000	-0.394521590000000
0.751043872000000	-0.374854366000000	-0.517452590000000
0.685120872000000	-0.457589366000000	-0.591054590000000
0.542831872000000	-0.510291366000000	-0.511299590000000
0.470398872000000	-0.503059366000000	-0.412577590000000
0.526176872000000	-0.474661366000000	-0.382394590000000
0.857664872000000	-0.473977366000000	-0.398521590000000
1.44856087200000	-0.472045366000000	-0.450127590000000
1.90640387200000	-0.420194366000000	-0.498801590000000
2.10833087200000	-0.356755366000000	-0.552369590000000
2.08191387200000	-0.280908366000000	-0.604329590000000
2.06081287200000	-0.304628366000000	-0.609744590000000
1.99678687200000	-0.398619366000000	-0.600482590000000
1.93203587200000	-0.518531366000000	-0.629401590000000
2.18699387200000	-0.618781366000000	-0.715304590000000
2.30326887200000	-0.632170366000000	-0.726586590000000
2.32994087200000	-0.638888366000000	-0.664783590000000
2.37345887200000	-0.614223366000000	-0.609012590000000
2.33926487200000	-0.576057366000000	-0.566996590000000
2.12701487200000	-0.536659366000000	-0.575632590000000
1.86111387200000	-0.534090366000000	-0.645717590000000
1.65500687200000	-0.661423366000000	-0.891993590000000
1.98607187200000	-1.04573236600000	-1.41917059000000
2.03654987200000	-1.10362136600000	-1.33173259000000
1.44171987200000	-1.17451936600000	-1.08084159000000
0.699982872000000	-1.27980136600000	-0.897064590000000
0.285278872000000	-1.33825436600000	-0.815872590000000
0.105432872000000	-1.39293236600000	-0.786163590000000
0.0292168720000000	-1.48634936600000	-0.812844590000000
-0.112318128000000	-1.74685036600000	-0.976710590000000
-0.321956128000000	-2.07328536600000	-1.19841059000000
-0.517220128000000	-2.39427336600000	-1.36582959000000
-0.716914128000000	-2.63283136600000	-1.48117959000000
-0.726343128000000	-2.78514036600000	-1.46719059000000
-0.248954128000000	-2.99567536600000	-1.58253959000000
0.302164872000000	-3.34628236600000	-1.38986759000000
0.359651872000000	-3.84023636600000	-0.940243590000000
0.192371872000000	-4.03116136600000	-0.692254590000000
0.113745872000000	-3.99841536600000	-0.696764590000000
0.412055872000000	-4.07933536600000	-0.691171590000000
0.684192872000000	-4.31725536600000	-0.580166590000000
0.864696872000000	-4.47435236600000	-0.369779590000000
0.865086872000000	-4.53569036600000	-0.208648590000000
0.632616872000000	-4.56947436600000	-0.194931590000000
0.360310872000000	-4.58885236600000	-0.220492590000000
-0.0724101280000000	-4.52022636600000	-0.278517590000000
-0.608863128000000	-4.14217136600000	-0.296472590000000
-0.589191128000000	-4.07970936600000	-0.287151590000000
-0.254378128000000	-4.15016936600000	-0.424804590000000
-0.163157128000000	-4.06508336600000	-0.713738590000000
-0.381855128000000	-3.75152936600000	-1.22939359000000
-0.602474128000000	-3.27350136600000	-1.29913959000000
-0.606665128000000	-2.93129236600000	-1.33318459000000
-0.691243128000000	-2.52271436600000	-1.35696259000000
-0.775735128000000	-2.04826736600000	-1.39791359000000
-0.672418128000000	-1.92076636600000	-1.60053559000000
-0.506921128000000	-1.92972036600000	-2.12769959000000
-0.350763128000000	-1.74391236600000	-2.87185259000000
-0.175046128000000	-1.44795136600000	-3.57176059000000
0.155029872000000	-1.30869336600000	-3.92505859000000
0.712113872000000	-1.43088636600000	-3.97876859000000
1.16015787200000	-0.853475366000000	-3.67411059000000
1.30721187200000	-0.798115366000000	-3.03871959000000
1.50159987200000	-1.78495336600000	-2.41821359000000
1.60259287200000	-2.68876836600000	-1.91623759000000
1.61488387200000	-3.23908136600000	-1.73736659000000
1.61349487200000	-3.59566136600000	-1.68324359000000
1.54159187200000	-3.90823336600000	-1.56790559000000
1.27690187200000	-4.03677936600000	-1.44986159000000
0.988149872000000	-3.95600436600000	-1.33312159000000
0.810132872000000	-3.89003936600000	-1.04802959000000
0.619960872000000	-3.78428536600000	-0.853431590000000
0.180156872000000	-3.25885236600000	-1.40946359000000
0.246641872000000	-2.99105836600000	-1.69080059000000
0.137813872000000	-2.94873236600000	-1.70425359000000
-0.103796128000000	-2.32597436600000	-1.80875559000000
-0.239593128000000	-1.85564236600000	-1.82985959000000
-0.541904128000000	-1.25641136600000	-1.97813559000000
-0.830614128000000	-0.875016366000000	-2.28805359000000
-1.03080612800000	-0.666831366000000	-2.56535059000000
-1.15700112800000	-0.617176366000000	-2.71429459000000
-1.11439812800000	-0.599269366000000	-2.72353559000000
-0.979770128000000	-0.682243366000000	-2.60257959000000
-0.796581128000000	-0.858934366000000	-2.41843859000000
-0.722034128000000	-0.963756366000000	-2.52772559000000
-0.723774128000000	-0.855185366000000	-2.64855259000000
-0.668645128000000	-0.689328366000000	-2.74638259000000
-0.706688128000000	-0.515170366000000	-2.91655759000000
-0.791286128000000	-0.354846366000000	-3.20258359000000
-0.810084128000000	-0.352850366000000	-3.54045259000000
-0.776569128000000	-0.500350366000000	-3.82161459000000
-0.645370128000000	-0.665159366000000	-3.64481159000000
-0.463144128000000	-0.759498366000000	-3.16611959000000
-0.326172128000000	-0.828800366000000	-2.80726459000000
-0.231164128000000	-0.770242366000000	-2.61292459000000
-0.214714128000000	-0.630340366000000	-2.60687459000000
-0.265881128000000	-0.491885366000000	-2.81824159000000
-0.378363128000000	-0.441930366000000	-3.11022759000000
-0.532483128000000	-0.506826366000000	-3.33541159000000
-0.617393128000000	-0.592501366000000	-3.53731259000000
-0.585947128000000	-0.673404366000000	-3.63248159000000
-0.512304128000000	-0.682406366000000	-3.58292459000000
-0.435650128000000	-0.703706366000000	-3.35541559000000
-0.438492128000000	-0.814808366000000	-3.01044259000000
-0.507688128000000	-0.939550366000000	-2.78271259000000
-0.833209128000000	-1.12594336600000	-2.73561459000000
-1.16433412800000	-1.25709836600000	-2.96300259000000
-0.990192128000000	-0.615428366000000	-2.93007559000000
-0.905226128000000	-0.451335366000000	-2.55283359000000
-0.663813128000000	-0.470692366000000	-2.42196859000000
-0.340174128000000	-0.318847366000000	-2.51333959000000
-0.154143128000000	-0.119056366000000	-2.86060859000000
-0.127009128000000	-0.0487903660000000	-3.21068259000000
-0.144449128000000	-0.0662653660000000	-3.13156159000000
0.0889248720000000	0.0524666340000000	-2.83983459000000
0.414578872000000	0.301825634000000	-2.43406359000000
0.504030872000000	0.370611634000000	-2.06130459000000
0.291767872000000	0.153134634000000	-1.93750759000000
0.254251872000000	0.0317426340000000	-1.98034159000000
0.251417872000000	0.0412716340000000	-1.82899359000000
0.298337872000000	0.0439346340000000	-1.64799159000000
0.231302872000000	0.0556926340000000	-1.61322959000000
0.0920628720000000	0.0911776340000000	-1.67004959000000
-0.0729271280000000	0.153016634000000	-1.68135559000000
-0.294129128000000	0.0537246340000000	-1.56135059000000
-0.469047128000000	-0.0675933660000000	-1.56871059000000
-0.564834128000000	-0.0553803660000000	-1.91581259000000
-0.631674128000000	0.111804634000000	-2.13412059000000
-0.682682128000000	0.485311634000000	-1.99621659000000
-0.920340128000000	0.928352634000000	-2.04890759000000
-0.988665128000000	1.31163863400000	-2.37810159000000
-0.818912128000000	1.47621063400000	-2.68039559000000
-0.451958128000000	1.36216063400000	-2.86855859000000
-0.260167128000000	1.18804963400000	-3.14097959000000
-0.325959128000000	1.09824763400000	-3.41380459000000
-0.555244128000000	1.08774863400000	-3.63198859000000
-0.462228128000000	1.24654963400000	-3.94504059000000
-0.0601671280000000	1.80313163400000	-4.57169959000000
0.409026872000000	2.59740463400000	-5.49227959000000
0.865318872000000	3.32002363400000	-6.36499159000000
1.06715287200000	3.22709863400000	-6.63792159000000
0.679989872000000	2.19935763400000	-6.36256759000000
0.105491872000000	0.984809634000000	-5.67481359000000
-0.192723128000000	0.256708634000000	-5.06258359000000
-0.214498128000000	0.110887634000000	-4.50368659000000
-0.272946128000000	-0.00655536600000000	-4.18516559000000
-0.330017128000000	-0.103955366000000	-3.96821759000000
-0.414115128000000	-0.0565213660000000	-3.90195759000000
-0.254282128000000	0.0594246340000000	-3.81021459000000
-0.0434711280000000	-0.0211933660000000	-3.56919859000000
0.410377872000000	-0.138647366000000	-3.05272659000000
0.274554872000000	-0.346765366000000	-2.60499959000000
0.0143118720000000	-0.565846366000000	-2.28829659000000
0.0621658720000000	-0.570555366000000	-2.22499559000000
-0.0804781280000000	-0.479187366000000	-2.24859159000000
-0.159716128000000	-0.413191366000000	-2.42079459000000
0.0862128720000000	-0.173128366000000	-2.61926359000000
0.267744872000000	-0.0280773660000000	-2.75759059000000
0.0315528720000000	-0.0465103660000000	-2.85023259000000
0.0249848720000000	-0.00847236600000000	-2.98868059000000
-0.0552391280000000	-0.0191923660000000	-3.11662159000000
-0.0136911280000000	-0.0408193660000000	-2.99275159000000
-0.0391231280000000	-0.132081366000000	-2.85864259000000
0.0244108720000000	-0.217012366000000	-2.74071959000000
-0.00491012800000000	-0.362186366000000	-2.62251459000000
-0.158814128000000	-0.503349366000000	-2.57043959000000
-0.258627128000000	-0.570480366000000	-2.57484159000000
-0.169187128000000	-0.529563366000000	-2.45048759000000
-0.145348128000000	-0.424576366000000	-2.38837759000000
-0.140509128000000	-0.279238366000000	-2.40374259000000
-0.0872291280000000	-0.171579366000000	-2.36340259000000
-0.0484731280000000	-0.143740366000000	-2.14220959000000
-0.196302128000000	-0.200387366000000	-1.86699459000000
-0.287237128000000	-0.252211366000000	-1.57795059000000
-0.292532128000000	-0.227418366000000	-1.23531359000000
-0.304636128000000	-0.189360366000000	-0.944502590000000
-0.297890128000000	-0.112516366000000	-0.741064590000000
-0.326208128000000	-0.0488613660000000	-0.643832590000000
-0.506597128000000	-0.0451533660000000	-0.543285590000000
-0.840311128000000	-0.0899203660000000	-0.281409590000000
-1.12428512800000	-0.0486293660000000	-0.0922235900000000
-0.975783128000000	0.239221634000000	-0.0858165900000000
-0.509460128000000	0.598331634000000	-0.0673215900000000
-0.408779128000000	0.681116634000000	-0.246029590000000
-0.836911128000000	0.613134634000000	-0.788772590000000
-1.17063812800000	0.601764634000000	-1.40943859000000
-1.01189112800000	0.854297634000000	-1.79543859000000
-0.870595128000000	1.11372063400000	-2.05593759000000
-0.911032128000000	1.27728563400000	-2.12881259000000
-0.816032128000000	1.47969763400000	-2.14403259000000
-0.294374128000000	1.69996563400000	-1.93854159000000
-0.315077128000000	1.63077963400000	-1.65185059000000
-0.348840128000000	1.57733863400000	-1.54861959000000
0.0175528720000000	1.78945663400000	-1.61744759000000
0.463636872000000	2.01443363400000	-1.73040859000000
0.637231872000000	2.12270263400000	-1.80384759000000
0.864353872000000	2.32181163400000	-1.87129759000000
1.07744287200000	2.45828763400000	-1.83899259000000
1.16106587200000	2.47539063400000	-1.48399459000000
1.17116887200000	2.43621163400000	-0.990615590000000
1.06301187200000	2.46595763400000	-0.671721590000000
0.0500228720000000	1.95592163400000	-0.294426590000000
0.668055872000000	2.27548363400000	0.193495410000000
1.02862487200000	2.70454463400000	-0.0362555900000000
0.554501872000000	2.71736563400000	0.221023410000000
-0.0891921280000000	2.36003663400000	0.888036410000000
-0.298053128000000	2.18482663400000	1.27282741000000
-0.452760128000000	2.11186563400000	1.49877941000000
-0.569203128000000	2.14309463400000	1.56858741000000
0.329930872000000	2.59941363400000	1.56538241000000
0.716409872000000	2.86884463400000	1.76387841000000
0.424486872000000	3.10427963400000	1.85451941000000
0.469821872000000	3.25939263400000	1.83158541000000
0.484478872000000	3.32778163400000	1.66943441000000
0.204291872000000	3.24029563400000	1.43137341000000
-0.0581541280000000	3.07953363400000	1.26699241000000
-0.198555128000000	2.99142063400000	1.19395141000000
-0.280797128000000	2.94787263400000	1.32402241000000
-0.368068128000000	2.87997463400000	1.58513241000000
-0.388264128000000	2.74975363400000	1.81994841000000
-0.301769128000000	2.61180963400000	1.91249141000000
-0.301602128000000	2.61991363400000	1.97796441000000
-0.358185128000000	2.83334063400000	2.09287041000000
-0.259903128000000	3.26633863400000	2.14766541000000
-0.0682341280000000	3.67035663400000	2.08046641000000
0.237784872000000	3.92917563400000	1.84206641000000
0.458442872000000	4.04797263400000	1.55028641000000
0.364046872000000	4.19344663400000	1.26662941000000
0.258777872000000	4.23277463400000	1.03612541000000
0.0859388720000000	3.84285763400000	1.11372841000000
-0.297224128000000	3.18786763400000	1.40148241000000
-0.528326128000000	2.63508063400000	1.40368941000000
-0.696431128000000	2.30510563400000	1.41967941000000
-0.603889128000000	2.31099063400000	1.45119341000000
-0.230979128000000	2.49301863400000	1.36152141000000
-0.00131812800000000	2.72537663400000	1.25214141000000
0.165002872000000	2.95973563400000	1.14398241000000
0.317694872000000	2.96229363400000	1.00849441000000
0.363763872000000	2.72317063400000	0.850609410000000
0.196931872000000	2.35829963400000	0.671549410000000
-0.187304128000000	1.85225063400000	0.652125410000000
-0.275805128000000	1.56903663400000	0.620035410000000
-0.335475128000000	1.64576263400000	0.631267410000000
-0.282023128000000	1.70685463400000	0.681025410000000
-0.137738128000000	1.72862963400000	0.749106410000000
-0.0722221280000000	1.63811663400000	0.693804410000000
-0.0358381280000000	1.46538063400000	0.558537410000000
0.0249868720000000	1.39601263400000	0.452915410000000
0.0919868720000000	1.35952363400000	0.306177410000000
0.142956872000000	1.44128463400000	0.157438410000000
0.296118872000000	1.64918263400000	-0.0435625900000000
0.434266872000000	1.86094663400000	-0.196346590000000
0.250855872000000	2.31527463400000	-0.0869065900000000
0.0870408720000000	2.82500363400000	0.159043410000000
0.293001872000000	3.11839763400000	0.343279410000000
0.423517872000000	3.23887463400000	0.530615410000000
0.378550872000000	3.41650163400000	0.687993410000000
0.328193872000000	3.67996263400000	0.892283410000000
0.501929872000000	3.79085263400000	0.972440410000000
0.622206872000000	3.77560463400000	0.874349410000000
0.562065872000000	3.66441163400000	0.770385410000000
0.532276872000000	3.42086763400000	0.775124410000000
0.591091872000000	3.03753863400000	0.942060410000000
0.395117872000000	2.77114063400000	1.20410141000000
-0.826393128000000	2.94819563400000	1.16806141000000
-1.73436412800000	2.93140563400000	1.20621641000000
-1.94481112800000	2.54988763400000	1.38673941000000
-2.06534512800000	2.42125063400000	1.67580741000000
-3.27534412800000	2.72415363400000	1.68869641000000
-4.37547312800000	2.99999063400000	0.572538410000000
-4.11349512800000	2.64944063400000	0.237429410000000
-4.53153312800000	2.08998663400000	-0.0997355900000000
-4.60623112800000	1.76849463400000	-0.0479235900000000
-4.54552112800000	1.54011063400000	0.204041410000000
-4.40974712800000	1.45249863400000	0.544790410000000
-4.47778812800000	1.48324763400000	0.863862410000000
-4.68859712800000	1.56925263400000	1.01868641000000
-4.96129612800000	1.63946563400000	1.20264641000000
-5.07310912800000	1.87760763400000	1.36008541000000
-4.73847912800000	2.13070763400000	1.60493741000000
-4.02829412800000	2.25267663400000	1.81881441000000
-3.49775312800000	2.14951463400000	2.01327441000000
-3.18543912800000	1.95898063400000	2.14991641000000
-3.11314612800000	1.78142463400000	2.17740441000000
-3.13828012800000	1.74712563400000	2.19262341000000
-3.10180712800000	1.86910363400000	2.29536641000000
-2.95653512800000	2.11609263400000	2.39458341000000
-3.01876312800000	2.25719863400000	2.46884741000000
-3.07036212800000	2.26816763400000	2.47117641000000
-3.04446412800000	2.22042063400000	2.45659241000000
-2.81329712800000	2.10169163400000	2.38216341000000
-2.67499512800000	1.87945163400000	2.32954541000000
-2.55294912800000	1.54480263400000	2.19345341000000
-2.64355412800000	1.25634263400000	1.75420541000000
-2.76357412800000	1.11133963400000	1.56910141000000
-2.90660212800000	0.924316634000000	1.80830541000000
-2.86484012800000	0.846523634000000	2.01473541000000
-2.25448812800000	1.16960963400000	2.01299341000000
-2.05023512800000	1.27129063400000	1.97526041000000
-2.01260912800000	1.23703263400000	1.88044841000000
-2.23699812800000	1.18506763400000	1.75471441000000
-1.95376812800000	1.22816563400000	1.77407141000000
-1.82579112800000	1.37556463400000	1.76277241000000
-2.40327212800000	1.42928763400000	1.66906341000000
-2.96172312800000	1.49254563400000	1.49504841000000
-2.61235312800000	1.84997263400000	1.30930041000000
-2.30784512800000	2.24072563400000	1.15952341000000
-2.08308812800000	2.54905663400000	1.08586941000000
-1.65525012800000	2.79854763400000	1.00790841000000
-1.25072012800000	2.87533463400000	0.848183410000000
-1.06005512800000	2.81807463400000	0.627211410000000
-0.935164128000000	2.74068663400000	0.396146410000000
-0.953425128000000	2.72099163400000	0.178599410000000
-1.01101812800000	2.71801463400000	0.0424414100000000
-1.05107812800000	2.78061263400000	-0.0174675900000000
-0.974750128000000	3.02026763400000	-0.0826915900000000
-0.883569128000000	3.27815963400000	-0.109998590000000
-0.925199128000000	3.43001663400000	-0.174298590000000
-1.05990512800000	3.43830663400000	-0.276642590000000
-1.09332712800000	3.35145263400000	-0.393903590000000
-1.02889012800000	3.22123163400000	-0.520822590000000
-0.966592128000000	3.13814363400000	-0.709293590000000
-0.893646128000000	3.15043763400000	-0.875405590000000
-0.843217128000000	3.25080363400000	-1.20832359000000
-0.896221128000000	3.32084263400000	-1.40044659000000
-0.827734128000000	3.33933563400000	-1.52116859000000
-0.776211128000000	3.31070963400000	-1.60374359000000
-0.902809128000000	3.22423963400000	-1.68987559000000
-1.12905712800000	3.11448963400000	-1.91976859000000
-1.14617712800000	2.79837463400000	-1.85869059000000
-0.894979128000000	2.28449363400000	-1.80876259000000
-1.02199412800000	2.04011763400000	-2.56881359000000
-1.45512412800000	1.96386163400000	-3.33396559000000
-1.99766612800000	1.96352063400000	-3.66887659000000
-2.41217812800000	2.08167463400000	-4.06097559000000
-2.93557712800000	2.35780863400000	-4.53250059000000
-3.28193112800000	2.74677363400000	-4.53446659000000
-3.41659612800000	3.07746763400000	-4.13751459000000
-3.35206012800000	3.19060863400000	-3.61623159000000
-2.96269312800000	3.04345663400000	-3.03493959000000
-1.84393512800000	2.39931363400000	-2.38875459000000
-0.740259128000000	2.08144363400000	-2.07763059000000
-0.322686128000000	2.02603163400000	-2.16591559000000
-0.416046128000000	1.96823363400000	-2.29689159000000
-0.481511128000000	1.81170963400000	-2.32855959000000
-0.417044128000000	1.52736063400000	-2.07367859000000
-0.603903128000000	1.45619263400000	-2.02574159000000
-0.984525128000000	1.40732063400000	-1.98694659000000
-1.14372012800000	1.31745063400000	-1.84117059000000
-1.13890712800000	1.32376963400000	-1.77042959000000
-1.05277912800000	1.36664363400000	-1.78763159000000
-0.910235128000000	1.45572863400000	-1.86225659000000
-0.673086128000000	1.63686563400000	-1.81761259000000
-0.476449128000000	1.69722463400000	-1.69591059000000
-0.453192128000000	1.78504163400000	-1.55083259000000
-0.564892128000000	1.93142263400000	-1.52471759000000
-0.708039128000000	2.16220563400000	-1.68621959000000
-0.985526128000000	2.54923663400000	-1.90705459000000
-1.58590812800000	2.98202263400000	-2.14473659000000
-2.43538812800000	3.16609963400000	-2.31775659000000
-2.32792612800000	2.81902263400000	-2.26665059000000
-1.54477812800000	2.59688663400000	-2.37146459000000
-0.988534128000000	2.43563163400000	-2.32177859000000
-0.633471128000000	2.39295363400000	-2.29216159000000
-0.512905128000000	2.33744663400000	-2.19770659000000
-0.693499128000000	2.28675963400000	-2.15103159000000
-0.892162128000000	2.34514963400000	-2.12190959000000
-0.681668128000000	2.31980763400000	-1.88753459000000
-1.12049712800000	2.35006163400000	-1.75379859000000
-1.60673212800000	2.60200363400000	-1.66191259000000
-1.72920212800000	2.77337063400000	-1.50914659000000
-1.71084212800000	2.82010263400000	-1.38084859000000
-1.69263612800000	2.87641663400000	-1.22853559000000
-1.61055412800000	2.96254163400000	-1.03437259000000
-1.42867612800000	3.03336363400000	-0.733050590000000
-1.16701212800000	3.03870563400000	-0.315173590000000
-0.782800128000000	2.98002363400000	-0.0548275900000000
-0.931460128000000	3.19696863400000	0.0250324100000000
-1.09580712800000	3.33811463400000	0.156884410000000
-1.15967012800000	3.42391563400000	0.238120410000000
-1.23146012800000	3.46308363400000	0.106827410000000
-1.16477512800000	3.54234963400000	0.102396410000000
-0.973209128000000	3.55649363400000	0.336019410000000
-0.764079128000000	3.48827163400000	0.0885484100000000
-0.280082128000000	3.47713663400000	0.0206034100000000
0.189375872000000	3.47202163400000	-0.102211590000000
0.597001872000000	3.56763863400000	-0.182061590000000
0.869378872000000	3.75471663400000	-0.172118590000000
1.04937687200000	3.91167363400000	-0.120166590000000
0.970283872000000	4.00535663400000	-0.0675495900000000
0.742872872000000	4.03833163400000	0.0312334100000000
0.497096872000000	4.08858963400000	0.120744410000000
0.373984872000000	4.13622363400000	0.174425410000000
0.431369872000000	4.17739963400000	0.0483944100000000
0.922595872000000	4.23419863400000	0.0136254100000000
1.66276587200000	4.33687163400000	-0.0175525900000000
1.95324087200000	4.38970563400000	-0.176605590000000
1.90382587200000	4.44704963400000	-0.311997590000000
1.82244087200000	4.48585663400000	-0.418276590000000
1.72283387200000	4.50800163400000	-0.500125590000000
1.33229687200000	4.47349263400000	-0.636090590000000
0.871970872000000	4.33354263400000	-0.670748590000000
0.584332872000000	4.14650663400000	-0.668515590000000
0.522246872000000	3.98298063400000	-0.657850590000000
0.689839872000000	3.84335163400000	-0.611127590000000
0.910533872000000	3.78059963400000	-0.708605590000000
1.12680387200000	3.88352263400000	-0.800687590000000
1.23358787200000	4.06371763400000	-0.778966590000000
1.12115387200000	4.20916363400000	-0.632549590000000
0.955718872000000	4.27405563400000	-0.438195590000000
0.884285872000000	4.27509163400000	-0.320255590000000
0.824226872000000	4.16880363400000	-0.439300590000000
0.637161872000000	4.07263063400000	-1.02401559000000
0.385549872000000	3.98732863400000	-1.47575759000000
0.188483872000000	3.88571663400000	-1.89806959000000
-0.0983521280000000	3.51575063400000	-2.25952759000000
-0.195211128000000	3.14861363400000	-2.25866959000000
-0.121722128000000	2.81639063400000	-1.86698659000000
0.241886872000000	2.76978563400000	-1.51089359000000
0.408373872000000	2.61168363400000	-1.31951559000000
0.456933872000000	2.32260163400000	-1.16374259000000
0.519030872000000	2.07429863400000	-0.980664590000000
0.686656872000000	1.91891963400000	-0.904513590000000
0.979888872000000	1.66316563400000	-0.965005590000000
1.30614087200000	1.07776663400000	-1.58612359000000
1.28651187200000	0.341014634000000	-2.64563959000000
1.03824087200000	0.0599106340000000	-3.06900759000000
1.21145187200000	0.434354634000000	-2.44310859000000
1.46060887200000	0.332197634000000	-1.91357159000000
1.43308487200000	0.0209236340000000	-1.88776659000000
1.41929487200000	0.0315246340000000	-1.87406559000000
1.46792687200000	0.207566634000000	-1.65327959000000
1.63619687200000	0.186985634000000	-1.46003059000000
1.91234087200000	0.0342836340000000	-1.21245759000000
2.24322287200000	-0.134064366000000	-0.885907590000000
2.55345387200000	-0.283355366000000	-0.764420590000000
2.76672687200000	-0.369169366000000	-0.922867590000000
2.81197987200000	-0.383092366000000	-1.13242359000000
2.63515787200000	-0.359324366000000	-1.19488459000000
2.39640187200000	-0.299753366000000	-1.09490559000000
2.30084687200000	-0.407576366000000	-1.07231759000000
2.26446287200000	-0.458418366000000	-1.06278159000000
2.19708287200000	-0.391799366000000	-0.820664590000000
2.12306387200000	-0.409142366000000	-0.509548590000000
2.08803987200000	-0.438024366000000	-0.412521590000000
2.17054487200000	-0.543791366000000	-0.521459590000000
2.17386287200000	-0.481476366000000	-0.457659590000000
2.16726887200000	-0.124729366000000	-0.0681535900000000
2.25419287200000	0.0724316340000000	0.194906410000000
2.42348987200000	-0.168067366000000	0.148755410000000
2.55028587200000	-0.294686366000000	-0.124046590000000
2.60132887200000	-0.301705366000000	-0.329124590000000
2.51037887200000	-0.167855366000000	-0.480961590000000
2.41181887200000	0.201069634000000	-0.595454590000000
2.20131987200000	0.491198634000000	-0.631097590000000
2.01997687200000	0.704693634000000	-0.641073590000000
2.07908287200000	0.828309634000000	-0.643551590000000
2.24353387200000	0.851556634000000	-0.685659590000000
2.40602587200000	0.793878634000000	-0.645432590000000
2.59785987200000	0.976624634000000	-0.578532590000000
2.75430987200000	1.37317763400000	-0.402126590000000
2.87059487200000	1.29874363400000	-0.101931590000000
2.93352687200000	0.560331634000000	0.0339634100000000
3.24925287200000	0.359753634000000	0.0416194100000000
3.31813087200000	0.503498634000000	0.180016410000000
3.01332487200000	0.622680634000000	0.332899410000000
2.68782887200000	0.506768634000000	0.253064410000000
2.61206187200000	0.533847634000000	0.104164410000000
2.59400187200000	0.876028634000000	0.000143409999999999
2.41684187200000	1.47534963400000	0.100516410000000
2.32967887200000	2.05007663400000	0.218659410000000
2.53377687200000	2.58195963400000	0.206519410000000
2.77624287200000	3.10461963400000	0.230665410000000
2.69574787200000	3.34080763400000	0.382361410000000
2.58353787200000	3.36959663400000	0.558570410000000
2.56727587200000	3.30950263400000	0.762912410000000
2.65774787200000	3.35903863400000	0.862847410000000
2.77358187200000	3.28473263400000	0.849033410000000
2.72329087200000	3.14649063400000	0.793502410000000
2.45994487200000	3.00593063400000	0.785773410000000
2.26003287200000	2.88427763400000	0.720875410000000
2.15650787200000	2.67266863400000	0.669750410000000
2.16554787200000	2.72914663400000	0.645741410000000
2.54944487200000	2.87765063400000	0.744032410000000
2.50672987200000	2.65446863400000	1.03322641000000
2.90958487200000	2.44842463400000	1.37687841000000
3.10841787200000	2.22012263400000	1.70337741000000
3.20035287200000	2.10255563400000	1.95553041000000
3.39403687200000	2.04619563400000	2.05913441000000
3.25787287200000	2.00104363400000	2.04993241000000
2.95224187200000	1.82680463400000	1.91125941000000
2.91387987200000	1.53367163400000	1.87083541000000
2.93947287200000	1.23201363400000	1.81255941000000
2.67541687200000	1.15145263400000	1.73880741000000
2.53603487200000	1.19004063400000	1.65370041000000
2.64539287200000	1.26091363400000	1.59080341000000
2.30147087200000	1.31933763400000	1.39368641000000
1.90758787200000	1.35429563400000	1.28195741000000
1.59424887200000	1.31859463400000	1.25471541000000
1.40671287200000	1.23012163400000	1.26973441000000
1.36735387200000	1.23546063400000	1.31891041000000
1.32268287200000	1.36293763400000	1.35796341000000
1.20327887200000	1.53140463400000	1.41075241000000
1.13176987200000	1.67993563400000	1.49636341000000
1.16143287200000	1.71570863400000	1.58960941000000
1.18878687200000	1.64890863400000	1.67791541000000
1.26639687200000	1.54203163400000	1.77060241000000
1.26504687200000	1.44035063400000	1.82693041000000
1.24613587200000	1.33309163400000	1.84852241000000
1.21889387200000	1.21020463400000	1.87900641000000
1.19850487200000	1.06730363400000	1.92778141000000
1.24759487200000	0.920302634000000	2.01335041000000
1.41546287200000	0.802591634000000	2.09467541000000
1.70546987200000	0.652388634000000	2.30905641000000
1.52770987200000	0.564890634000000	2.46966241000000
1.17555687200000	0.621436634000000	2.53648241000000
1.01084787200000	0.665398634000000	2.54664441000000
1.12510087200000	0.686695634000000	2.53765741000000
1.27642987200000	0.698447634000000	2.49381741000000
1.46964287200000	0.670197634000000	2.38509941000000
1.36620787200000	0.642114634000000	2.26667841000000
1.23840287200000	0.647311634000000	2.14529841000000
1.12774187200000	0.649651634000000	2.06595741000000
1.05169187200000	0.595652634000000	2.02436741000000
0.934400872000000	0.535181634000000	2.05445241000000
0.804161872000000	0.522648634000000	2.17566241000000
0.711742872000000	0.547279634000000	2.28502441000000
0.806654872000000	0.652862634000000	2.21167041000000
0.908809872000000	0.771717634000000	1.97998141000000
1.05148487200000	0.773649634000000	1.85394941000000
1.00250387200000	0.720974634000000	1.89128141000000
0.874736872000000	0.644859634000000	2.06100541000000
0.824529872000000	0.554681634000000	2.24776741000000
0.768129872000000	0.503648634000000	2.34360241000000
0.694404872000000	0.452554634000000	2.42585041000000
0.584228872000000	0.371772634000000	2.48865441000000
0.494452872000000	0.274275634000000	2.65404941000000
0.414307872000000	0.206530634000000	2.81599141000000
0.334014872000000	0.153225634000000	2.94650441000000
0.257444872000000	0.113439634000000	3.05867941000000
0.244756872000000	0.00164763400000000	3.13230441000000
0.237707872000000	-0.143140366000000	3.14448841000000
0.206743872000000	-0.295766366000000	3.12805741000000
0.165721872000000	-0.447343366000000	3.10464341000000
0.105813872000000	-0.645366366000000	3.15295541000000
0.0326848720000000	-0.801162366000000	3.27868041000000
-0.00512312800000000	-0.888736366000000	3.39141441000000
0.00394587200000000	-0.936438366000000	3.43359141000000
0.0474778720000000	-0.912730366000000	3.39209741000000
0.0756148720000000	-0.891513366000000	3.36801441000000
0.0969798720000000	-0.973002366000000	3.42812741000000
0.146102872000000	-1.13991036600000	3.52103141000000
0.169239872000000	-1.33337036600000	3.66030141000000
0.168857872000000	-1.50508636600000	3.80877541000000
0.329071872000000	-1.69112836600000	3.94721541000000
0.402214872000000	-1.86131236600000	4.01639541000000
0.445967872000000	-1.93415436600000	3.94886541000000
0.400011872000000	-1.96121836600000	3.82943641000000
0.436671872000000	-1.95591936600000	3.74364541000000
0.388860872000000	-1.85923036600000	3.52942741000000
0.309548872000000	-1.77673236600000	3.27245441000000
0.199955872000000	-1.67604536600000	3.05181141000000
0.279089872000000	-1.71033936600000	2.95897141000000
0.233889872000000	-1.75563936600000	2.84472241000000
0.255973872000000	-1.79897036600000	2.69373641000000
0.264149872000000	-1.77004036600000	2.58867241000000
0.226005872000000	-1.69237536600000	2.57976641000000
0.0511688720000000	-1.61201636600000	2.57350341000000
-0.0723351280000000	-1.53021036600000	2.53303241000000
-0.214742128000000	-1.40538736600000	2.39227041000000
-0.231431128000000	-1.34069836600000	2.21116741000000
-0.157077128000000	-1.36527636600000	2.07597041000000
-0.0368301280000000	-1.40618036600000	1.95090941000000
0.00815987200000000	-1.39026536600000	1.90432741000000
0.0318218720000000	-1.33493636600000	1.92979641000000
0.105423872000000	-1.31029736600000	1.98543241000000
0.0922208720000000	-1.33003936600000	2.10808341000000
0.0413278720000000	-1.36764136600000	2.20321241000000
-0.149232128000000	-1.38242336600000	2.27060341000000
-0.219604128000000	-1.36181336600000	2.40696941000000
-0.216773128000000	-1.35463836600000	2.59064541000000
-0.266765128000000	-1.48926536600000	2.67278941000000
-0.475782128000000	-1.74001436600000	2.64183541000000
-0.551849128000000	-1.93058936600000	2.61044641000000
-0.280463128000000	-2.05609636600000	2.62242241000000
0.0500798720000000	-2.06182636600000	2.60819741000000
0.224291872000000	-2.00136636600000	2.44816441000000
0.346558872000000	-1.94646936600000	2.23807141000000
0.380029872000000	-1.94089436600000	2.14388141000000
0.364289872000000	-2.03147136600000	2.16160241000000
0.325191872000000	-2.17529636600000	2.23523541000000
0.236925872000000	-2.31062236600000	2.40672341000000
0.175795872000000	-2.31247836600000	2.61247341000000
0.228345872000000	-2.24914736600000	2.70247041000000
0.199176872000000	-2.27260236600000	2.73188241000000
0.208947872000000	-2.18018136600000	2.57261741000000
0.242463872000000	-1.95383536600000	2.38080241000000
0.280977872000000	-1.71989336600000	2.15730741000000
0.255989872000000	-1.55367536600000	1.95811941000000
0.195686872000000	-1.50723736600000	1.81644441000000
0.0814188720000000	-1.56616336600000	1.78351141000000
-0.119725128000000	-1.65423736600000	1.80016041000000
-0.212762128000000	-1.69693336600000	1.82432841000000
-0.184221128000000	-1.63936236600000	1.82831641000000
-0.165920128000000	-1.52446236600000	1.88528241000000
-0.189597128000000	-1.38783436600000	1.93364041000000
-0.234245128000000	-1.29147336600000	1.90511641000000
-0.368820128000000	-1.09995136600000	1.91874841000000
-0.554403128000000	-0.817836366000000	1.95122941000000
-0.844252128000000	-0.513713366000000	1.96133941000000
-1.28380512800000	-0.293138366000000	2.01161141000000
-1.83956412800000	-0.138664366000000	2.09728441000000
-2.17567612800000	-0.0924363660000000	2.21783441000000
-2.11283012800000	-0.221296366000000	2.26846441000000
-1.87439312800000	-0.480550366000000	2.26818341000000
-1.66912112800000	-0.772263366000000	2.32656841000000
-1.60864812800000	-1.03494936600000	2.38798241000000
-1.65152512800000	-1.11838136600000	2.53287741000000
-1.77639712800000	-1.00067536600000	2.73778441000000
-1.93785412800000	-0.812906366000000	2.92769541000000
-2.14806512800000	-0.648869366000000	3.03456241000000
-2.29108412800000	-0.499215366000000	3.01910541000000
-2.34903312800000	-0.333503366000000	2.96031441000000
-2.37602212800000	-0.150488366000000	2.81356241000000
-2.32812512800000	-0.106511366000000	2.54915541000000
-2.23969412800000	-0.137511366000000	2.29531241000000
-1.90381912800000	-0.268170366000000	2.11501641000000
-1.47355512800000	-0.513868366000000	1.99155541000000
-1.15851112800000	-0.758921366000000	1.87802841000000
-0.773831128000000	-0.928123366000000	1.89777441000000
-0.424233128000000	-0.919748366000000	2.11431641000000
-0.292293128000000	-0.839755366000000	2.45511041000000
-0.476175128000000	-0.803310366000000	2.75671641000000
-0.789752128000000	-0.852584366000000	2.96063141000000
-0.874919128000000	-0.828762366000000	2.99691041000000
-0.815316128000000	-0.654055366000000	2.94817641000000
-0.832968128000000	-0.398001366000000	2.85876541000000
-0.900759128000000	-0.179090366000000	2.67325141000000
-1.02517412800000	-0.0323223660000000	2.50570941000000
-1.46705012800000	0.0945086340000000	2.40145541000000
-1.30000712800000	0.157614634000000	2.37715041000000
-1.55609712800000	0.213297634000000	2.25191041000000
-1.55602612800000	0.384764634000000	2.25449341000000
-1.02929312800000	0.243906634000000	2.25459541000000
-0.583468128000000	0.0895926340000000	2.18444841000000
-0.551684128000000	0.0982036340000000	2.18204141000000
-0.626620128000000	0.137689634000000	2.27249841000000
-0.621918128000000	0.0805606340000000	2.33956941000000
-0.715099128000000	0.0595846340000000	2.28378741000000
-0.824992128000000	0.125524634000000	2.38114341000000
-0.853296128000000	0.160607634000000	2.54602441000000
-0.852320128000000	0.226052634000000	2.64891141000000
-0.718457128000000	0.240069634000000	2.69493541000000
-0.928727128000000	0.540458634000000	2.77320541000000
-1.19872612800000	0.921848634000000	2.86429441000000
-1.59708212800000	1.45892363400000	3.00532341000000
-1.39628012800000	1.49557863400000	2.76446941000000
-0.947255128000000	1.27977663400000	2.68094141000000
-0.486774128000000	1.13739963400000	2.70803141000000
-0.197901128000000	1.13860163400000	2.87014741000000
0.506512872000000	0.746774634000000	2.80583541000000
0.882500872000000	0.589245634000000	2.75830541000000
0.917563872000000	0.659953634000000	2.80184141000000
1.01523487200000	0.546271634000000	2.74740841000000
0.979395872000000	0.483201634000000	2.76852041000000
1.19544387200000	0.240296634000000	2.83930241000000
1.27649887200000	0.225991634000000	2.83395141000000
1.28520987200000	0.249922634000000	2.83635241000000
1.39382087200000	0.204309634000000	2.90491641000000
1.49711787200000	0.187824634000000	3.11296741000000
1.66085987200000	0.172523634000000	3.37753141000000
1.74541387200000	0.209530634000000	3.52040141000000
1.69363487200000	0.229833634000000	3.49203941000000
1.57161087200000	0.163415634000000	3.32500141000000
1.48252087200000	-0.0275973660000000	3.28818841000000
1.24050987200000	-0.0222203660000000	3.10317941000000
1.04087287200000	0.118806634000000	2.57535841000000
0.836060872000000	0.248604634000000	2.36664941000000
0.790623872000000	0.296237634000000	2.34521141000000
0.810642872000000	0.303362634000000	2.36295541000000
0.0229678720000000	0.408739634000000	2.17550941000000
-0.159957128000000	0.506691634000000	2.07634041000000
0.577102872000000	0.567920634000000	2.08365941000000
0.945973872000000	0.720128634000000	1.99222541000000
1.18812987200000	0.903077634000000	2.00429241000000
1.50879887200000	1.14441263400000	2.08713441000000
1.68854887200000	1.55508963400000	2.37746241000000
1.93853787200000	1.73382163400000	2.50766141000000
2.22886587200000	1.83202463400000	2.59883541000000
2.55506987200000	1.85882463400000	2.76404441000000
2.90691487200000	1.75778763400000	3.04439841000000
3.16056487200000	1.57736063400000	3.32170441000000
3.36346987200000	1.43400263400000	3.48832241000000
2.58412587200000	1.28379363400000	2.81286841000000
1.77219087200000	1.22984463400000	2.33159041000000
1.59897887200000	1.17087363400000	2.54420241000000
1.59836987200000	1.17131163400000	2.75306941000000
1.64960487200000	1.20201163400000	2.63439641000000
1.62045987200000	1.13296663400000	2.22659041000000
1.51316687200000	1.04353063400000	1.83792641000000
1.37559087200000	0.996597634000000	1.62951441000000
1.26226687200000	0.926269634000000	1.50481441000000
1.17188187200000	0.864699634000000	1.35987341000000
1.09583087200000	0.870889634000000	1.22728741000000
1.04525187200000	0.899434634000000	1.12408341000000
1.05375087200000	0.920614634000000	1.02841741000000
1.06198387200000	0.973114634000000	0.964524410000000
1.06597387200000	1.06004263400000	0.970339410000000
1.06548687200000	1.15540263400000	1.10021641000000
1.05106487200000	1.24808263400000	1.42946841000000
1.12571787200000	1.28934063400000	1.68186941000000
1.38027987200000	1.25481763400000	1.59470141000000
1.65728487200000	1.16891663400000	1.27352941000000
1.84194687200000	1.00939763400000	0.976985410000000
1.84122287200000	0.829398634000000	0.804376410000000
1.69168487200000	0.685442634000000	0.714930410000000
1.55411087200000	0.688514634000000	0.665038410000000
1.57930587200000	0.959142634000000	0.665792410000000
1.77870287200000	1.41963163400000	0.688131410000000
2.06361087200000	1.94047763400000	0.686270410000000
2.30157887200000	2.45753663400000	0.695747410000000
2.43500887200000	2.91242663400000	0.765653410000000
2.45164687200000	3.24107263400000	0.851678410000000
2.39581587200000	3.39988863400000	0.845099410000000
2.34097387200000	3.50530763400000	0.785598410000000
2.21058187200000	3.61192063400000	0.679347410000000
2.19230287200000	3.72927663400000	0.542970410000000
2.44461987200000	3.87272963400000	0.319726410000000
2.83292887200000	4.08519263400000	0.0830144100000000
3.10373387200000	4.39471863400000	-0.289557590000000
3.26820487200000	4.64291263400000	-0.463156590000000
3.20124787200000	4.83172663400000	-0.491709590000000
3.16374487200000	5.03955963400000	-0.550987590000000
3.06805587200000	4.95730363400000	-0.461569590000000
2.82774887200000	4.81929563400000	-0.433615590000000
2.49121787200000	4.70174263400000	-0.419529590000000
2.18761787200000	4.56710563400000	-0.452498590000000
2.05370487200000	4.54722663400000	-0.508525590000000
1.95062887200000	4.49117963400000	-0.565272590000000
1.98288087200000	4.24724563400000	-0.447261590000000
2.03952187200000	3.95367563400000	-0.253290590000000
1.90615687200000	3.78990263400000	-0.118573590000000
1.95970287200000	3.89736363400000	-0.0555095900000000
2.08822287200000	4.10269463400000	-0.0584975900000000
2.10134387200000	4.26852263400000	-0.181915590000000
2.19068487200000	4.46919963400000	-0.299737590000000
2.40618887200000	4.75103863400000	-0.413171590000000
2.48892587200000	4.96529463400000	-0.514865590000000
2.57475787200000	5.21904763400000	-0.733267590000000
2.71801387200000	5.51940663400000	-0.968535590000000
2.63763387200000	5.63028563400000	-1.23138759000000
2.69595587200000	5.79081663400000	-1.36028159000000
2.68721287200000	5.87445363400000	-1.36707159000000
2.68541187200000	5.94827263400000	-1.33640059000000
2.53080487200000	5.91178363400000	-1.48293859000000
2.36992787200000	5.76774063400000	-1.70542859000000
2.42012887200000	5.69073563400000	-1.90093859000000
2.53730087200000	5.48893563400000	-2.04102859000000
2.51946787200000	5.09144863400000	-2.13410959000000
2.34717887200000	4.71594563400000	-2.24114459000000
2.07043287200000	4.34460763400000	-2.30546859000000
1.79587787200000	3.95860763400000	-2.27547359000000
1.36124487200000	3.61858463400000	-2.15192559000000
1.09586487200000	3.43801763400000	-1.95910459000000
0.961764872000000	3.38356063400000	-1.72075259000000
0.947467872000000	3.35996263400000	-1.61015859000000
0.944121872000000	3.22554963400000	-1.63365959000000
0.929137872000000	2.99153463400000	-1.67959559000000
0.993265872000000	2.71467863400000	-1.70941659000000
1.07683087200000	2.43052163400000	-1.73566259000000
1.16578287200000	2.25058363400000	-1.63461459000000
1.26395487200000	2.18814263400000	-1.42312159000000
1.39064087200000	2.24547663400000	-1.15599559000000
1.48734687200000	2.36927563400000	-0.826035590000000
1.54468787200000	2.47383163400000	-0.479668590000000
1.44538687200000	2.44225263400000	-0.106793590000000
1.40605787200000	2.36835763400000	0.151444410000000
1.29240687200000	2.24007963400000	0.371151410000000
1.12294787200000	2.12558363400000	0.666706410000000
0.824365872000000	2.18817763400000	1.15320041000000
0.641489872000000	2.07951163400000	1.57117841000000
0.587476872000000	1.87435863400000	1.78625941000000
0.560779872000000	1.70797763400000	1.90305541000000
0.725153872000000	1.87719363400000	2.15769241000000
0.704267872000000	1.96137363400000	2.32852341000000
0.773643872000000	2.00828963400000	2.69403341000000
0.747544872000000	2.05324663400000	2.98459341000000
0.817925872000000	2.09049163400000	3.02813841000000
0.908511872000000	2.09628263400000	2.84422941000000
0.872718872000000	2.12442463400000	2.64316841000000
0.783332872000000	2.11409063400000	2.46524241000000
0.696728872000000	2.15426663400000	2.30122041000000
0.567798872000000	2.21048463400000	2.16275241000000
0.503850872000000	2.40598263400000	2.13961241000000
0.360556872000000	2.56561063400000	2.13902641000000
0.433801872000000	2.83724763400000	2.25022741000000
0.268558872000000	3.09807363400000	2.47812741000000
-0.00111812800000000	3.03242063400000	2.66351041000000
-0.271282128000000	2.69111263400000	2.76980341000000
-0.447856128000000	2.25565263400000	2.82094541000000
-0.562961128000000	1.85527363400000	2.81961241000000
-0.618977128000000	1.64259263400000	2.85339341000000
-0.593159128000000	1.59542763400000	2.87490441000000
-0.388004128000000	1.76510563400000	2.91493841000000
-0.299255128000000	1.94811463400000	2.99213141000000
-0.308870128000000	2.08799563400000	2.97266341000000
-0.659509128000000	1.59276063400000	2.85524641000000
-0.649016128000000	1.59505863400000	2.87402141000000
-0.610636128000000	1.87303363400000	2.96051341000000
-0.716960128000000	1.86666963400000	2.93066341000000
-0.826285128000000	1.67810763400000	2.86116641000000
-0.823788128000000	1.56923963400000	2.78610841000000
-0.799316128000000	1.47155363400000	2.73670841000000
-0.770698128000000	1.38035463400000	2.68926341000000
-0.669843128000000	1.34918363400000	2.64228041000000
-0.796616128000000	1.15471163400000	2.73114441000000
-0.672535128000000	1.21037463400000	2.82573541000000
-0.732971128000000	1.15740163400000	3.01051941000000
-0.930535128000000	1.04265163400000	3.17321941000000
-0.982053128000000	1.00767363400000	3.30454341000000
-0.891650128000000	1.00257963400000	3.35483641000000
-0.843092128000000	0.910655634000000	3.33324041000000
-0.886646128000000	0.713831634000000	3.28638141000000
-0.839906128000000	0.571627634000000	3.24008041000000
-0.929422128000000	0.427508634000000	3.20904641000000
-1.08478312800000	0.209048634000000	3.17210641000000
-1.17609312800000	0.0122296340000000	3.14037041000000
-1.04801612800000	-0.0243003660000000	3.20961841000000
-0.796423128000000	0.0651936340000000	3.38923541000000
-0.656261128000000	0.139993634000000	3.51627041000000
-0.655856128000000	0.122126634000000	3.50530441000000
-0.689426128000000	0.0640966340000000	3.44496741000000
-0.674003128000000	0.0564286340000000	3.29903141000000
-0.697932128000000	0.0572686340000000	3.08041741000000
-0.774967128000000	-0.0126573660000000	2.83303341000000
-0.798055128000000	-0.0471513660000000	2.75714141000000
-0.642624128000000	-0.0294493660000000	2.89650541000000
-0.399521128000000	-0.0846413660000000	3.05698541000000
-0.152591128000000	-0.261534366000000	3.18223941000000
-0.371762128000000	-0.470080366000000	3.00227441000000
-0.545641128000000	-0.711308366000000	2.84306141000000
-0.617812128000000	-0.962286366000000	2.67943941000000
-0.752185128000000	-1.10309536600000	2.53354241000000
-0.841986128000000	-1.06481936600000	2.35498141000000
-0.931044128000000	-0.930433366000000	2.21810941000000
-1.03130212800000	-0.790192366000000	2.16785741000000
-1.15506212800000	-0.684779366000000	2.21243941000000
-1.30254112800000	-0.659599366000000	2.26803941000000
-1.60215812800000	-0.750719366000000	2.26838941000000
-1.90022012800000	-0.786036366000000	2.18022341000000
-2.06370812800000	-0.832125366000000	2.03990041000000
-1.79135212800000	-0.990932366000000	1.84773241000000
-1.25952212800000	-1.00507036600000	1.55019841000000
-1.51152812800000	-1.07220836600000	1.41875341000000
-1.90449712800000	-1.06038336600000	1.46748841000000
-2.10665212800000	-1.16833036600000	1.55360941000000
-2.01288412800000	-1.18731836600000	1.60969541000000
-1.71335112800000	-0.968838366000000	1.68628541000000
-1.52341312800000	-1.03004236600000	1.60408041000000
-1.27133712800000	-1.00748936600000	1.59076241000000
-1.11526012800000	-0.769414366000000	1.56658141000000
-0.967831128000000	-0.697347366000000	1.43788341000000
-0.898466128000000	-0.662705366000000	1.32667841000000
-0.981067128000000	-0.682916366000000	1.24038641000000
-1.15371312800000	-0.785185366000000	1.03962941000000
-1.20632212800000	-0.903573366000000	1.08629341000000
-1.23654112800000	-0.949647366000000	1.11454741000000
-1.28047812800000	-0.955696366000000	0.877073410000000
-1.12737712800000	-0.925671366000000	0.927006410000000
-0.905784128000000	-0.784653366000000	0.894459410000000
-0.801942128000000	-0.729767366000000	0.951795410000000
-0.799498128000000	-0.688706366000000	1.03614641000000
-0.963517128000000	-0.892178366000000	1.05524641000000
-0.990435128000000	-0.812840366000000	1.24626841000000
-1.02044212800000	-0.784238366000000	1.30070941000000
-1.02199212800000	-0.841047366000000	1.62135841000000
-1.01579212800000	-0.928629366000000	1.75682841000000
-0.966815128000000	-1.02281236600000	1.53585441000000
-1.07837812800000	-1.22573936600000	1.14841541000000
-1.06269712800000	-1.31995836600000	0.980055410000000
-1.06860712800000	-1.42278736600000	0.835289410000000
-1.10509412800000	-1.42814736600000	0.854718410000000
-1.22188712800000	-1.50434136600000	1.05451441000000
-1.25897512800000	-1.47779336600000	1.28826141000000
-1.25333512800000	-1.29870136600000	1.42369341000000
-1.31823012800000	-1.18292036600000	1.50925241000000
-1.40670912800000	-1.36610536600000	1.62105741000000
-1.41704212800000	-1.67914636600000	1.76842941000000
-1.37406612800000	-1.88181136600000	1.77109741000000
-1.31619012800000	-1.98942736600000	1.72913941000000
-1.28635212800000	-2.04884036600000	1.80995341000000
-1.30973112800000	-2.04016536600000	2.00832341000000
-1.37630712800000	-2.05993336600000	2.03533241000000
-1.53118512800000	-1.93440236600000	1.82974841000000
-1.54996012800000	-1.65422936600000	1.56923841000000
-1.39091312800000	-1.47153036600000	1.40059241000000
-1.24340612800000	-1.39239036600000	1.27936241000000
-1.31010912800000	-1.52537036600000	1.18819641000000
-1.49388912800000	-1.72641636600000	1.22526341000000
-1.54111612800000	-1.69592536600000	1.31105841000000
-1.51637612800000	-1.57366236600000	1.35949641000000
-1.45909712800000	-1.58426736600000	1.41636541000000
-1.40230212800000	-1.62251336600000	1.56043641000000
-1.34092612800000	-1.63609136600000	1.70254641000000
-1.35508212800000	-1.68530336600000	1.86138541000000
-1.34295812800000	-1.55352836600000	1.98016241000000
-1.30896012800000	-1.34261236600000	1.93463641000000
-1.26427912800000	-1.23788736600000	1.85940241000000
-1.25580812800000	-1.21040736600000	1.77587841000000
-1.27297512800000	-1.29178036600000	1.71548541000000
-1.29445612800000	-1.35100436600000	1.56503041000000
-1.34198812800000	-1.26946136600000	1.41053341000000
-1.45523812800000	-1.28223336600000	1.31661641000000
-1.43619412800000	-1.20252236600000	1.22191041000000
-1.45515612800000	-1.08218536600000	1.03067041000000
-1.49589912800000	-1.01366636600000	0.915716410000000
-1.47341412800000	-0.896596366000000	0.784840410000000
-1.49326312800000	-0.877443366000000	0.656374410000000
-1.56300912800000	-0.928895366000000	0.543611410000000
-1.56882512800000	-0.838391366000000	0.516941410000000
-1.53911612800000	-0.654790366000000	0.569004410000000
-1.54446512800000	-0.419291366000000	0.548351410000000
-1.55744712800000	-0.203096366000000	0.473845410000000
-2.29650212800000	-0.301916366000000	0.255908410000000
-2.80499712800000	-0.356424366000000	0.0983374100000000
-2.77096812800000	-0.236398366000000	0.132267410000000
-1.95245712800000	0.107706634000000	0.208537410000000
-1.84078112800000	0.126570634000000	0.214135410000000
-1.77781712800000	0.0528766340000000	0.267847410000000
-1.79476512800000	-0.0156333660000000	0.287576410000000
-1.78557012800000	0.0328246340000000	0.330637410000000
-1.83335112800000	0.0172956340000000	0.424956410000000
-1.83226512800000	-0.0294073660000000	0.392865410000000
-1.74757312800000	-0.0204523660000000	0.310818410000000
-1.69988212800000	-0.0733763660000000	0.221526410000000
-1.64912712800000	-0.327364366000000	0.107456410000000
-1.64576512800000	-0.595060366000000	-0.0386955900000000
-1.99162412800000	-0.755607366000000	-0.190956590000000
-1.76288812800000	-0.870481366000000	-0.430236590000000
-2.15702012800000	-1.13279136600000	-0.493345590000000
-2.36699812800000	-1.10348836600000	-0.414873590000000
-2.38825512800000	-0.967090366000000	-0.230106590000000
-2.41660612800000	-0.828099366000000	0.00396341000000000
-2.30461912800000	-0.762671366000000	0.169217410000000
-2.25929812800000	-0.835499366000000	0.182800410000000
-2.23801712800000	-1.01940536600000	0.109483410000000
-2.29567412800000	-1.18869736600000	-0.0589725900000000
-2.27335512800000	-1.32012536600000	-0.244212590000000
-2.22401012800000	-1.38101736600000	-0.377425590000000
-2.39354412800000	-1.58170936600000	-0.509358590000000
-2.66017212800000	-1.79497236600000	-0.659762590000000
-3.00864712800000	-1.91124936600000	-0.783414590000000
-3.16169712800000	-2.08883436600000	-0.649610590000000
-2.80194812800000	-1.67730436600000	-0.305941590000000
-2.54062612800000	-1.42697036600000	-0.160858590000000
-2.34425012800000	-1.24080236600000	-0.135296590000000
-2.39820412800000	-1.01994436600000	-0.138910590000000
-2.59150312800000	-0.957351366000000	-0.0693995900000000
-2.65559312800000	-0.746087366000000	0.0203594100000000
-2.59956412800000	-0.627286366000000	0.103774410000000
-2.52285512800000	-0.392692366000000	0.0979864100000000
-2.63658912800000	-0.337355366000000	0.0620454100000000
-2.82192212800000	-0.334991366000000	0.00694341000000000
-3.02910312800000	-0.363299366000000	-0.0148115900000000
-3.24942112800000	-0.340037366000000	-0.103683590000000
-3.42189612800000	-0.312991366000000	-0.252307590000000
-3.59688412800000	-0.359743366000000	-0.440674590000000
-3.66909912800000	-0.619453366000000	-0.584834590000000
-3.94964712800000	-0.648010366000000	-0.884889590000000
-4.32359212800000	-0.798414366000000	-1.19294859000000
-4.47308412800000	-0.908178366000000	-1.38039959000000
-4.30523512800000	-1.15100536600000	-1.28991159000000
-3.95333212800000	-1.06991836600000	-1.01495859000000
-3.50620712800000	-0.780851366000000	-0.736229590000000
-3.17789812800000	-0.524648366000000	-0.469159590000000
-3.06804112800000	-0.305361366000000	-0.347325590000000
-2.86168212800000	-0.00597036600000000	-0.387823590000000
-2.60828612800000	0.350229634000000	-0.467031590000000
-2.86232112800000	0.635441634000000	-0.537133590000000
-3.37776712800000	0.737633634000000	-0.630817590000000
-3.63298912800000	0.674922634000000	-0.864555590000000
-3.69587012800000	0.408047634000000	-1.15754259000000
-3.71688512800000	0.148256634000000	-1.43609059000000
-3.67976912800000	-0.0556713660000000	-1.62641159000000
-3.58212812800000	-0.160428366000000	-1.61239159000000
-3.43976612800000	-0.200601366000000	-1.44421559000000
-3.17057712800000	-0.158915366000000	-1.22740459000000
-3.07493812800000	-0.0675973660000000	-1.04131459000000
-3.22134612800000	0.108518634000000	-0.894442590000000
-3.40439612800000	0.212689634000000	-0.758073590000000
-3.53545012800000	0.286273634000000	-0.610283590000000
-3.61698512800000	0.407322634000000	-0.412651590000000
-3.69867112800000	0.498744634000000	-0.189676590000000
-3.89372412800000	0.513112634000000	-0.00553459000000000
-4.01859412800000	0.596596634000000	0.228793410000000
-4.14259412800000	0.672291634000000	0.444195410000000
-3.65845912800000	0.778283634000000	0.487613410000000
-2.40669012800000	0.983083634000000	0.265916410000000
-1.19489612800000	1.25805763400000	-0.0890425900000000
-0.431824128000000	1.44025463400000	-0.420971590000000
-0.181715128000000	1.24510663400000	-0.721453590000000
-0.146270128000000	0.806144634000000	-0.934378590000000
-0.0956651280000000	0.330849634000000	-1.07039759000000
-0.129347128000000	-0.0700633660000000	-1.19353159000000
-0.469534128000000	-0.335831366000000	-1.35631459000000
-0.807742128000000	-0.361837366000000	-1.48924559000000
-1.11758012800000	-0.374400366000000	-1.66709359000000
-1.29501112800000	-0.405681366000000	-1.81418159000000
-1.25547812800000	-0.398264366000000	-1.89958159000000
-1.13641212800000	-0.393791366000000	-1.96290259000000
-1.02277012800000	-0.393199366000000	-2.01883959000000
-1.00875112800000	-0.469344366000000	-1.98090559000000
-0.962077128000000	-0.677854366000000	-1.83824759000000
-1.02104712800000	-0.923640366000000	-1.65133259000000
-1.11167112800000	-1.07133236600000	-1.47554959000000
-0.930266128000000	-1.06798536600000	-1.28793859000000
-0.632706128000000	-1.04336636600000	-1.13955859000000
-0.410017128000000	-1.08355636600000	-1.22916759000000
-0.321542128000000	-1.23562536600000	-1.38039859000000
-0.0359921280000000	-1.31184836600000	-1.54876159000000
0.299209872000000	-1.28457136600000	-1.70510859000000
0.442258872000000	-1.19512936600000	-1.79799459000000
0.367581872000000	-1.09003336600000	-1.81864859000000
0.242021872000000	-0.989714366000000	-1.80018959000000
0.0741328720000000	-0.883837366000000	-1.82039159000000
-0.0620381280000000	-0.813356366000000	-1.81447859000000
-0.0525031280000000	-0.856423366000000	-1.78659959000000
0.0899588720000000	-0.930822366000000	-1.83237759000000
0.342335872000000	-0.954315366000000	-2.03903259000000
0.332263872000000	-0.984635366000000	-2.27403659000000
0.0452808720000000	-1.01465536600000	-2.21860459000000
-0.122725128000000	-0.954495366000000	-2.01591759000000
-0.169090128000000	-0.864235366000000	-1.81872359000000
-0.173244128000000	-0.765933366000000	-1.67845559000000
-0.220191128000000	-0.633548366000000	-1.61203359000000
-0.335172128000000	-0.543847366000000	-1.66358559000000
-0.377124128000000	-0.544442366000000	-1.69518259000000
-0.418604128000000	-0.550900366000000	-1.64154159000000
-0.569537128000000	-0.506206366000000	-1.48090859000000
-0.862707128000000	-0.418708366000000	-1.24669759000000
-1.14452212800000	-0.344751366000000	-0.993562590000000
-1.32869012800000	-0.293683366000000	-0.768161590000000
-1.30697212800000	-0.246938366000000	-0.532385590000000
-1.35649512800000	-0.141089366000000	-0.354637590000000
-1.57333112800000	-0.0170093660000000	-0.164348590000000
-1.84673612800000	0.0875846340000000	0.0419144100000000
-2.16531812800000	0.211787634000000	0.240276410000000
-2.54092412800000	0.341314634000000	0.485135410000000
-3.02185912800000	0.480466634000000	0.743238410000000
-3.31747612800000	0.680506634000000	0.997598410000000
-3.52479712800000	0.920131634000000	1.16763541000000
-3.74313912800000	1.21491363400000	1.24964141000000
-3.98083712800000	1.54006963400000	1.27691141000000
-4.24107312800000	1.83020063400000	1.23376841000000
-4.60484112800000	2.03253563400000	1.20987641000000
-4.87963012800000	2.08627063400000	1.29072441000000
-4.98096812800000	1.98543663400000	1.39612041000000
-4.95572412800000	1.75398263400000	1.40433341000000
-4.47365012800000	1.73373063400000	1.50932841000000
-3.93082012800000	1.41694163400000	1.53232041000000
-3.31043012800000	1.11879863400000	1.41752341000000
-2.81878712800000	0.900159634000000	1.27762441000000
-2.74318012800000	0.644299634000000	1.08530941000000
-4.25094612800000	-0.349296366000000	0.144810410000000
-4.32416512800000	-0.193876366000000	-0.160069590000000
-5.04201412800000	-0.823909366000000	-0.882646590000000
-4.25692912800000	-0.527219366000000	-0.568806590000000
-3.32814412800000	0.0682686340000000	0.454149410000000
-3.32218312800000	0.0843496340000000	1.14841841000000
-3.14550612800000	-0.503294366000000	1.03036041000000
-2.55213612800000	-0.683908366000000	0.920505410000000
-2.26055212800000	-0.683433366000000	0.911973410000000
-1.94602312800000	-0.552957366000000	0.865901410000000
-1.45813312800000	-0.374070366000000	0.834313410000000
-1.00209212800000	-0.200432366000000	0.822305410000000
-0.757646128000000	0.00516363400000000	0.825251410000000
-0.694920128000000	0.226368634000000	0.795322410000000
-0.955573128000000	0.408119634000000	0.677176410000000
-1.50920112800000	0.467711634000000	0.533418410000000
-2.05884912800000	0.483132634000000	0.392236410000000
-2.34772912800000	0.500311634000000	0.313893410000000
-2.32177412800000	0.570187634000000	0.330968410000000
-2.11217012800000	0.675230634000000	0.461733410000000
-1.88128412800000	0.809178634000000	0.732957410000000
-1.68394912800000	0.875507634000000	1.08892641000000
-1.63540912800000	0.895479634000000	1.20101741000000
-1.94295912800000	0.873388634000000	1.13366441000000
-2.44295112800000	0.877137634000000	0.906088410000000
-3.03417612800000	0.799955634000000	0.619982410000000
-3.44908412800000	0.801934634000000	0.475838410000000
-3.60292412800000	0.896975634000000	0.607512410000000
-3.42006612800000	1.03188363400000	0.961327410000000
-3.06467712800000	1.05180563400000	1.33290741000000
-3.51043012800000	1.31113463400000	1.71533741000000
-3.87479912800000	1.45684063400000	1.94269941000000
-3.78835612800000	0.968334634000000	1.81603841000000
-3.93687912800000	0.383571634000000	1.65272941000000
-4.08500612800000	0.0758406340000000	1.54239541000000
-4.11240212800000	0.00243263400000000	1.58078141000000
-4.19972812800000	-0.0180583660000000	1.85810441000000
-4.16090612800000	-0.101298366000000	2.24151841000000
-3.89704212800000	-0.274323366000000	2.55015341000000
-3.43011512800000	-0.513275366000000	2.66839641000000
-2.82884412800000	-0.700294366000000	2.64787241000000
-2.37916812800000	-0.809173366000000	2.48678941000000
-2.35890112800000	-0.820201366000000	2.43163941000000
-2.55127512800000	-0.805078366000000	2.56809341000000
-2.76926512800000	-0.817450366000000	2.73663541000000
-2.86939012800000	-0.867476366000000	2.71961541000000
-2.92525912800000	-0.862020366000000	2.59494541000000
-2.92059412800000	-0.860322366000000	2.45428041000000
-2.96405212800000	-0.833852366000000	2.24147341000000
-3.00272812800000	-0.780363366000000	1.98025641000000
-2.95213412800000	-0.691044366000000	1.69927941000000
-2.83236712800000	-0.565124366000000	1.49580641000000
-2.83639412800000	-0.387356366000000	1.52542241000000
-2.87347012800000	-0.258638366000000	1.68361241000000
-2.97101112800000	-0.236602366000000	1.85184441000000
-3.09562412800000	-0.367382366000000	1.91498241000000
-3.35543712800000	-0.439794366000000	2.13936341000000
-3.46368612800000	-0.424029366000000	2.41313741000000
-3.45972612800000	-0.453249366000000	2.66778741000000
-3.44415712800000	-0.437075366000000	2.86688841000000
-3.40540412800000	-0.419341366000000	3.03048541000000
-3.30243312800000	-0.434324366000000	3.12529041000000
-3.13490212800000	-0.588522366000000	3.05394041000000
-2.99308512800000	-0.840744366000000	2.86956941000000
-2.93281912800000	-1.10298736600000	2.70994541000000
-2.84091912800000	-1.46140836600000	2.56609441000000
-2.66699912800000	-1.85983936600000	2.40321041000000
-2.57088512800000	-2.06166336600000	2.30277441000000
-2.42247012800000	-2.12567936600000	2.26015641000000
-2.28284712800000	-2.04579636600000	2.20752341000000
-2.14475812800000	-1.90489436600000	2.10568141000000
-2.12156712800000	-1.75057236600000	1.92086141000000
-2.16052212800000	-1.73153536600000	1.66551541000000
-2.14202212800000	-1.71776636600000	1.49228741000000
-2.04676712800000	-1.66020236600000	1.40606141000000
-1.94722512800000	-1.67080536600000	1.39814141000000
-1.80967412800000	-1.76970236600000	1.41789941000000
-1.64815112800000	-1.82146036600000	1.47430141000000
-1.48076512800000	-1.78461536600000	1.52482641000000
-1.30000412800000	-1.67821236600000	1.57217541000000
-1.17084212800000	-1.48989636600000	1.60299641000000
-1.03392312800000	-1.34060836600000	1.64791441000000
-0.904074128000000	-1.27296436600000	1.69992041000000
-0.781372128000000	-1.24491936600000	1.73084541000000
-0.832614128000000	-1.34000636600000	1.70961841000000
-0.956534128000000	-1.54601736600000	1.59169741000000
-0.918933128000000	-1.63352036600000	1.55097141000000
-1.00264812800000	-1.57875136600000	1.64948841000000
-1.10509012800000	-1.61906936600000	1.75847941000000
-1.04450512800000	-1.78030636600000	1.89407141000000
-0.753108128000000	-2.06906436600000	1.96999941000000
-0.387853128000000	-2.33363536600000	2.11681341000000
-0.293614128000000	-2.38700936600000	2.18632641000000
-0.357386128000000	-2.25566236600000	2.13903641000000
-0.605747128000000	-2.16138436600000	1.92048541000000
-0.755392128000000	-2.27689736600000	1.63622141000000
-0.689729128000000	-2.61934836600000	1.44811641000000
-0.715208128000000	-2.84419836600000	1.34242041000000
-0.741997128000000	-3.01439536600000	1.23908141000000
-0.912854128000000	-3.10114136600000	1.10384841000000
-1.06002612800000	-3.08581836600000	1.02407241000000
-1.41307112800000	-2.90644636600000	1.02689841000000
-1.72890812800000	-2.89311036600000	1.00248141000000
-1.91630812800000	-2.95330236600000	0.930722410000000
-2.06906012800000	-2.95577336600000	0.826849410000000
-2.07696312800000	-3.01820536600000	0.693364410000000
-1.96291212800000	-3.02005536600000	0.500559410000000
-1.79194812800000	-2.91269236600000	0.246923410000000
-1.55229612800000	-2.86676636600000	-0.0370995900000000
-1.43163412800000	-2.83275236600000	-0.186561590000000
-1.16779412800000	-2.96573936600000	-0.307118590000000
-0.658775128000000	-3.11381436600000	-0.373723590000000
-0.400969128000000	-3.37844736600000	-0.398446590000000
-0.254839128000000	-3.58332636600000	-0.400289590000000
-0.198057128000000	-3.67495336600000	-0.372127590000000
-0.190490128000000	-3.64319836600000	-0.323153590000000
-0.240688128000000	-3.58577136600000	-0.241271590000000
-0.298085128000000	-3.59537436600000	-0.201399590000000
-0.318252128000000	-3.60328436600000	-0.217008590000000
-0.278042128000000	-3.64318136600000	-0.189448590000000
-0.185101128000000	-3.69033236600000	-0.163104590000000
-0.000118127999999996	-3.73854336600000	-0.155606590000000
0.243837872000000	-3.71802836600000	-0.176979590000000
0.330591872000000	-3.82532436600000	-0.249930590000000
0.456248872000000	-3.95227336600000	-0.342323590000000
0.619140872000000	-4.04874536600000	-0.338341590000000
1.16059687200000	-4.25858636600000	-0.294151590000000
1.48203787200000	-4.12518936600000	-0.240613590000000
1.61155987200000	-3.94395636600000	-0.259096590000000
1.64386587200000	-3.86914936600000	-0.332589590000000
1.59568887200000	-3.88375536600000	-0.445353590000000
1.59388487200000	-3.85916036600000	-0.540731590000000
1.65280187200000	-3.80580136600000	-0.617890590000000
1.71973187200000	-3.74187636600000	-0.695221590000000
1.73473687200000	-3.68111836600000	-0.749657590000000
1.63893787200000	-3.66094536600000	-0.773798590000000
1.41752387200000	-3.71164236600000	-0.823873590000000
1.11839187200000	-3.74305236600000	-0.895683590000000
0.963115872000000	-3.68570336600000	-1.05486559000000
0.828077872000000	-3.53208736600000	-1.19771059000000
0.866666872000000	-3.44358436600000	-1.35825459000000
0.973096872000000	-3.44014336600000	-1.53701159000000
0.954448872000000	-3.50393836600000	-1.71950659000000
0.684276872000000	-3.33470436600000	-2.03672659000000
0.560048872000000	-3.45691836600000	-2.11002459000000
0.311087872000000	-3.59761836600000	-2.20313559000000
-0.214445128000000	-3.52259636600000	-2.33718659000000
-0.398176128000000	-3.64599036600000	-2.32104259000000
-0.554179128000000	-3.76725836600000	-2.23768659000000
-0.785947128000000	-3.82516036600000	-1.96276759000000
-0.708912128000000	-4.14118036600000	-1.80799659000000
-0.560727128000000	-4.41777636600000	-1.80134159000000
-0.402907128000000	-4.86047136600000	-1.65124959000000
-0.574600128000000	-5.10477736600000	-1.58205159000000
-0.821749128000000	-5.27851336600000	-1.59179559000000
-0.976626128000000	-5.57691936600000	-1.63655259000000
-1.12099612800000	-5.94019836600000	-1.65951859000000
-1.27472912800000	-6.29093436600000	-1.66299259000000
-1.44514712800000	-6.67272536600000	-1.66482059000000
-1.75090712800000	-7.14831236600000	-1.68894559000000
-1.94681112800000	-7.57980736600000	-1.73457159000000
-1.99230412800000	-7.97642436600000	-1.81628959000000
-1.69766512800000	-8.07104336600000	-1.90630459000000
-1.33517812800000	-7.91325336600000	-1.97329159000000
-1.21561212800000	-7.64952936600000	-1.92724659000000
-1.43435912800000	-7.19089936600000	-1.76243959000000
-1.65290812800000	-6.94789836600000	-1.61039359000000
-1.70650612800000	-6.59705336600000	-1.42065659000000
-1.72298712800000	-6.13380136600000	-1.35463559000000
-1.74319312800000	-5.69715236600000	-1.28491259000000
-1.56720512800000	-5.27285436600000	-1.10818259000000
-1.32066012800000	-4.70431236600000	-0.897904590000000
-1.17130112800000	-4.17947936600000	-0.482643590000000
-1.08450912800000	-3.73444036600000	-0.219144590000000
-1.01411812800000	-3.43971136600000	-0.208226590000000
-1.00202912800000	-3.32599436600000	-0.286029590000000
-1.03990612800000	-3.37447436600000	-0.418057590000000
-1.04438212800000	-3.53034936600000	-0.556408590000000
-0.985750128000000	-3.67846036600000	-0.689975590000000
-0.934530128000000	-3.82780536600000	-0.784909590000000
-0.946374128000000	-3.97917136600000	-0.854366590000000
-1.02710112800000	-4.15762636600000	-0.933116590000000
-1.19218912800000	-4.28537636600000	-1.03058559000000
-1.29327412800000	-4.32697636600000	-1.13953859000000
-1.37393412800000	-4.27966436600000	-1.21500559000000
-1.35265912800000	-4.13465636600000	-1.32603459000000
-1.27971412800000	-3.91835236600000	-1.49267659000000
-1.17339612800000	-3.65154336600000	-1.69483359000000
-1.12152012800000	-3.39274836600000	-1.91126459000000
-1.13689512800000	-3.23003536600000	-1.98462159000000
-1.17100912800000	-3.15334536600000	-1.90187159000000
-1.24294712800000	-3.03288936600000	-1.75394359000000
-1.13894712800000	-2.80097536600000	-1.66290559000000
-1.06652112800000	-2.50244936600000	-1.62810559000000
-0.987286128000000	-2.30671536600000	-1.63103959000000
-0.922241128000000	-2.26186136600000	-1.69475859000000
-0.857832128000000	-2.27015636600000	-1.77919359000000
-0.837781128000000	-2.31055336600000	-1.94278759000000
-0.887798128000000	-2.30743336600000	-2.09030759000000
-0.893867128000000	-2.25626936600000	-2.14941259000000
-0.695230128000000	-2.17589936600000	-1.98624459000000
-0.467455128000000	-2.02645836600000	-1.75788459000000
-0.553532128000000	-1.83323636600000	-1.92512659000000
-0.719697128000000	-1.68103136600000	-2.26606159000000
-0.813843128000000	-1.61875636600000	-2.45751159000000
-0.793298128000000	-1.59324836600000	-2.33428459000000
-0.805462128000000	-1.68522836600000	-2.26861459000000
-0.856889128000000	-1.83131636600000	-2.30615059000000
-0.813718128000000	-1.95660436600000	-2.25071659000000
-0.744229128000000	-2.02177236600000	-2.28993359000000
-0.636579128000000	-1.93759536600000	-2.48462559000000
-0.473770128000000	-1.74536436600000	-2.75710959000000
-0.429676128000000	-1.36722736600000	-3.01575059000000
-0.632824128000000	-0.762538366000000	-3.24317459000000
-0.855279128000000	-0.321011366000000	-3.45725059000000
-0.749043128000000	-0.399653366000000	-3.59902459000000
-0.639982128000000	-0.490407366000000	-3.65052459000000
-0.704813128000000	-0.157054366000000	-3.50416259000000
-0.934194128000000	0.259096634000000	-3.35635659000000
-0.975891128000000	0.246964634000000	-3.28757859000000
-0.887081128000000	0.342733634000000	-3.09905859000000
-0.809468128000000	0.315359634000000	-2.80243959000000
-0.769392128000000	0.125474634000000	-2.55277359000000
-0.762756128000000	-0.0477983660000000	-2.40204259000000
-0.773626128000000	-0.274684366000000	-2.41200859000000
-0.813355128000000	-0.267196366000000	-2.31703959000000
-0.928177128000000	-0.0875553660000000	-2.12678359000000
-0.990661128000000	-0.00710736600000000	-2.06704259000000
-0.919100128000000	-0.0826993660000000	-2.28348359000000
-0.974803128000000	-0.155133366000000	-2.42013159000000
-1.01981712800000	-0.179619366000000	-2.44633059000000
-1.26698912800000	-0.0595413660000000	-2.32940159000000
-1.61134012800000	0.239004634000000	-2.00964259000000
-1.88344512800000	0.521647634000000	-1.92045459000000
-2.05078812800000	0.802410634000000	-1.97824059000000
-1.74555112800000	1.14524863400000	-2.46143359000000
-1.81126112800000	1.11831363400000	-2.47410159000000
-2.32629412800000	1.32079863400000	-2.18687859000000
-2.10525112800000	1.27492363400000	-2.30580259000000
-1.88683012800000	1.15274363400000	-2.35743459000000
-1.72795312800000	1.07913863400000	-2.33579159000000
-1.56574112800000	1.10511763400000	-2.37137559000000
-1.59008412800000	1.41616063400000	-2.30180859000000
-1.55259112800000	1.70480363400000	-2.28675259000000
-1.59250412800000	1.89320963400000	-2.27553259000000
-1.56905612800000	1.91807063400000	-2.27853559000000
-1.62226012800000	1.89180063400000	-2.21974859000000
-1.66406112800000	1.81777363400000	-2.15172959000000
-1.59164012800000	1.78215663400000	-2.08121459000000
-1.56867712800000	1.85105063400000	-2.00672859000000
-1.65894412800000	2.02690563400000	-1.93731659000000
-1.65324912800000	2.15852563400000	-1.93700159000000
-1.66796312800000	2.23421663400000	-2.07002659000000
-1.69986312800000	2.35901763400000	-2.17090759000000
-1.72567212800000	2.42072863400000	-2.20982759000000
-1.69682312800000	2.33947063400000	-2.18209359000000
-1.62268312800000	2.16156563400000	-2.10922859000000
-1.62938612800000	2.17222063400000	-1.95616059000000
-1.73236712800000	2.36423463400000	-1.86575959000000
-1.73798912800000	2.64494363400000	-1.73867659000000
-1.68698112800000	2.84586363400000	-1.72133059000000
-1.56846012800000	2.95500163400000	-1.70521659000000
-1.50154912800000	3.01824663400000	-1.77452159000000
-1.49380912800000	3.18544163400000	-1.93003259000000
-1.48944112800000	3.44219663400000	-2.03242659000000
-1.48202012800000	3.67006363400000	-2.05062759000000
-1.41078112800000	3.77927263400000	-2.04286859000000
-1.25519812800000	3.36719963400000	-2.31745259000000
-1.21846212800000	2.99872563400000	-2.05215259000000
-1.24151312800000	2.30439863400000	-1.92346059000000
-1.23733212800000	2.21560863400000	-1.84581459000000
-1.01232112800000	2.42620263400000	-1.71831059000000
-0.889671128000000	2.37037063400000	-1.58253559000000
-0.911116128000000	1.99585563400000	-1.42565759000000
-0.978639128000000	1.51902563400000	-1.29488459000000
-1.07885512800000	0.918060634000000	-1.23630359000000
-1.07061612800000	1.02557263400000	-1.06841459000000
-1.01961012800000	1.19451963400000	-0.954311590000000
-1.03641912800000	1.28175463400000	-0.893034590000000
-1.06874312800000	1.29387363400000	-0.891109590000000
-1.19934212800000	1.16041763400000	-0.926375590000000
-1.24114112800000	1.34463063400000	-0.959653590000000
-1.23353512800000	1.52306963400000	-1.07215659000000
-1.22973512800000	1.65771663400000	-1.14483959000000
-1.18471712800000	1.74359263400000	-1.15859759000000
-1.12843512800000	1.82561663400000	-1.14451459000000
-1.04098012800000	1.89394763400000	-1.10751959000000
-0.901287128000000	1.90625163400000	-1.03689559000000
-0.764952128000000	1.86869963400000	-0.786789590000000
-0.758358128000000	1.71560063400000	-0.499824590000000
-0.975400128000000	1.67206763400000	-0.226527590000000
-1.33045012800000	1.54280263400000	-0.134745590000000
-1.64866212800000	1.33161163400000	0.106103410000000
-1.60789012800000	0.00392063400000000	-0.0108215900000000
-1.44351012800000	-0.165258366000000	0.0401554100000000
-1.03804212800000	0.108141634000000	-0.0535775900000000
-0.807168128000000	0.0898316340000000	-0.219723590000000
-0.641108128000000	0.215794634000000	-0.176825590000000
-0.470929128000000	0.268839634000000	-0.270589590000000
-0.449335128000000	0.199320634000000	-0.271168590000000
-0.682272128000000	0.0821496340000000	-0.0668005900000000
-0.953459128000000	0.0596156340000000	0.113125410000000
-1.16523012800000	0.0720176340000000	0.218149410000000
-1.37462312800000	0.0581416340000000	0.337841410000000
-1.62081912800000	-0.000363366000000003	0.487940410000000
-1.82837412800000	-0.0583163660000000	0.631616410000000
-1.96551912800000	-0.0784003660000000	0.712490410000000
-2.06035712800000	-0.0372113660000000	0.690297410000000
-2.06966012800000	0.0132266340000000	0.693247410000000
-2.09453512800000	0.0576586340000000	0.617662410000000
-2.11432812800000	0.189424634000000	0.426795410000000
-2.02251712800000	0.358049634000000	0.263053410000000
-1.92867712800000	0.392976634000000	0.153793410000000
-1.97492612800000	0.407391634000000	0.0103274100000000
-1.96660612800000	0.687268634000000	-0.147046590000000
-2.02214912800000	1.05877163400000	-0.202720590000000
-2.12483112800000	1.51460163400000	-0.121864590000000
-2.19926112800000	1.91641463400000	-0.0778585900000000
-2.28699612800000	2.22361163400000	-0.0183245900000000
-2.33080812800000	2.39713963400000	-0.0206195900000000
-2.34636212800000	2.40423563400000	-0.0453005900000000
-2.36065912800000	2.34333763400000	-0.0719305900000000
-2.32393612800000	2.17238263400000	-0.0884595900000000
-2.24916512800000	2.00033863400000	-0.149415590000000
-2.18923712800000	1.95161363400000	-0.228226590000000
-2.07788112800000	2.08805463400000	-0.249677590000000
-1.95709012800000	2.40641263400000	-0.199696590000000
-1.85474812800000	2.80193863400000	-0.181887590000000
-1.77768112800000	3.20928763400000	-0.182477590000000
-1.72595912800000	3.54827963400000	-0.207395590000000
-1.72352612800000	3.78539663400000	-0.225037590000000
-1.60188612800000	3.51899063400000	-0.464307590000000
-1.48126812800000	3.05362863400000	-0.533629590000000
-1.54485212800000	2.71752563400000	-0.491014590000000
-1.78592612800000	2.56513463400000	-0.462563590000000
-2.04964612800000	2.41918063400000	-0.548028590000000
-2.31121512800000	2.32189063400000	-0.704076590000000
-2.53555812800000	2.22268663400000	-0.883572590000000
-2.76244112800000	2.17673163400000	-0.888300590000000
-2.97272612800000	2.12977063400000	-0.816504590000000
-3.10380412800000	2.13915763400000	-0.785562590000000
-3.25630512800000	2.18262163400000	-0.774347590000000
-3.60721212800000	2.38214363400000	-0.783852590000000
-3.98637612800000	2.66467063400000	-0.872089590000000
-4.21297812800000	2.80674863400000	-0.997933590000000
-4.18741312800000	2.67717263400000	-1.10806259000000
-3.93311712800000	2.38684963400000	-1.14094059000000
-3.48281912800000	1.99419563400000	-1.07711659000000
-3.18826012800000	1.63332563400000	-1.01314159000000
-3.02326612800000	1.49114463400000	-0.999779590000000
-3.01809312800000	1.47617363400000	-1.01138259000000
-3.02397612800000	1.53450263400000	-0.932947590000000
-3.00453812800000	1.58154163400000	-0.831716590000000
-3.05184612800000	1.52254563400000	-0.731151590000000
-2.99353512800000	1.47756063400000	-0.678082590000000
-2.81568012800000	1.42268663400000	-0.671131590000000
-2.68290112800000	1.37851263400000	-0.570764590000000
-2.48272012800000	1.38146063400000	-0.483198590000000
-2.41578012800000	1.36708163400000	-0.388034590000000
-2.50463812800000	1.33863063400000	-0.327919590000000
-2.71256012800000	1.29130863400000	-0.235904590000000
-2.80083412800000	1.27762163400000	-0.155136590000000
-2.96143512800000	1.24806463400000	-0.134134590000000
-3.21535712800000	1.22800563400000	-0.169954590000000
-3.35626212800000	1.23456263400000	-0.343084590000000
-3.64841712800000	1.16941463400000	-0.394271590000000
-3.92495212800000	1.06000663400000	-0.550285590000000
-4.02838012800000	1.11496663400000	-0.625363590000000
-3.98403512800000	1.09335563400000	-0.671862590000000
-3.61466612800000	0.963493634000000	-0.661977590000000
-3.06744412800000	0.868498634000000	-0.570998590000000
-3.23241812800000	0.888341634000000	-0.541202590000000
-3.66885712800000	1.01343163400000	-0.634750590000000
-4.04930812800000	1.17023463400000	-0.759062590000000
-4.18404412800000	1.29145663400000	-0.852433590000000
-4.29285112800000	1.18439363400000	-0.921037590000000
-4.27581512800000	1.01419763400000	-0.945066590000000
-4.25401912800000	1.00063963400000	-0.896433590000000
-4.24482712800000	1.05498163400000	-0.767347590000000
-4.01477312800000	0.944529634000000	-0.651046590000000
-3.69475512800000	0.788979634000000	-0.665418590000000
-3.58740512800000	0.656231634000000	-0.727794590000000
-3.57105412800000	0.570074634000000	-0.679489590000000
-3.32897312800000	0.402355634000000	-0.583257590000000
-2.85244212800000	0.115866634000000	-0.528165590000000
-2.66125512800000	-0.328879366000000	-0.490809590000000
-2.94240712800000	-0.895498366000000	-0.345646590000000
-3.14550112800000	-1.36719036600000	-0.227009590000000
-3.45313312800000	-1.81544736600000	-0.272058590000000
-3.97726412800000	-2.02189636600000	-0.174156590000000
-3.78062912800000	-1.75603636600000	-0.201278590000000
-3.12777212800000	-1.68496436600000	-0.199797590000000
-2.52925212800000	-1.92293436600000	-0.114222590000000
-2.46629212800000	-2.16318136600000	-0.0556195900000000
-2.86100512800000	-2.28066736600000	-0.0763365900000000
-3.53549112800000	-2.32911336600000	-0.0887865900000000
-4.38818312800000	-2.37977936600000	-0.138184590000000
-4.98499012800000	-2.32108936600000	-0.311529590000000
-5.09944012800000	-2.23607636600000	-0.707608590000000
-5.29592612800000	-2.44697736600000	-1.25304759000000
-5.61384312800000	-2.71675936600000	-1.45491159000000
-5.02006912800000	-2.68403236600000	-1.41653159000000
-4.66324312800000	-2.48215836600000	-1.37588159000000
-4.21011412800000	-2.22640336600000	-1.07416459000000
-3.85174212800000	-1.45446036600000	-0.578422590000000
-3.61584912800000	-0.784117366000000	-0.0739575900000000
-3.27614512800000	-0.423627366000000	0.142672410000000
-2.92068112800000	-0.0444053660000000	0.211544410000000
-2.87509112800000	0.243146634000000	0.251339410000000
-2.99299712800000	0.412639634000000	0.231396410000000
-3.16631412800000	0.408419634000000	0.151936410000000
-3.30887112800000	0.261866634000000	0.0170664100000000
-3.37308812800000	0.130147634000000	-0.195908590000000
-3.33208512800000	0.0724366340000000	-0.340422590000000
-3.30595512800000	0.0239346340000000	-0.344417590000000
-3.26662612800000	0.0110176340000000	-0.339732590000000
-3.45088412800000	0.0626906340000000	-0.335076590000000
-3.71057912800000	0.0471336340000000	-0.330963590000000
-3.94879612800000	-0.0667023660000000	-0.344000590000000
-4.10292712800000	-0.107190366000000	-0.362523590000000
-4.31008112800000	-0.0171893660000000	-0.391057590000000
-4.34216512800000	-0.0479563660000000	-0.381750590000000
-4.08061012800000	-0.241216366000000	-0.392653590000000
-3.75336812800000	-0.480729366000000	-0.453836590000000
-3.43999512800000	-0.640638366000000	-0.607335590000000
-3.11166212800000	-0.775975366000000	-0.802592590000000
-2.93498512800000	-0.780123366000000	-0.967408590000000
-2.94554312800000	-0.587393366000000	-1.17249559000000
-3.39342012800000	-0.175366366000000	-1.64046359000000
-3.60373012800000	0.214703634000000	-1.96601959000000
-3.64270312800000	0.538151634000000	-2.10431359000000
-3.60160512800000	0.755755634000000	-2.10130759000000
-3.48597712800000	0.834212634000000	-2.10025559000000
-3.17344312800000	0.915253634000000	-1.94256959000000
-2.94777712800000	0.823061634000000	-1.75036359000000
-2.47449412800000	0.697209634000000	-1.51066859000000
-2.31615912800000	0.729886634000000	-1.40460359000000
-2.34425512800000	0.728872634000000	-1.25115159000000
-2.54635212800000	0.854181634000000	-1.14492659000000
-2.75499712800000	1.09388163400000	-1.24314059000000
-2.82782012800000	1.22936863400000	-1.39364059000000
-2.74077612800000	1.21471263400000	-1.53734659000000
-2.52823512800000	1.17133463400000	-1.68752859000000
-2.31299612800000	1.21846063400000	-1.88040259000000
-2.31304812800000	1.43897863400000	-2.17434559000000
-2.39007712800000	1.57742763400000	-2.46126359000000
-2.34886012800000	1.68302463400000	-2.62502859000000
-2.16668212800000	1.64837263400000	-2.74431959000000
-2.30411812800000	1.61855663400000	-2.92926559000000
-3.30828112800000	1.65894263400000	-3.26954859000000
-4.10359712800000	1.64433263400000	-3.49163459000000
-4.41137712800000	1.49376963400000	-3.73302159000000
-4.43706912800000	1.44060363400000	-3.87828559000000
-3.94269412800000	1.70395963400000	-3.58865759000000
-2.96367612800000	2.27038463400000	-3.05807359000000
-2.07227512800000	2.96620463400000	-2.56660659000000
-1.68416712800000	3.53536863400000	-2.40415559000000
-1.56446312800000	4.00310863400000	-2.27040859000000
-1.68163112800000	4.16202863400000	-2.25078159000000
-1.81058112800000	4.20232463400000	-2.29186059000000
-1.87065012800000	4.20832763400000	-2.27456559000000
-2.02196012800000	4.17847663400000	-2.21283659000000
-2.11152212800000	4.07987463400000	-2.12107159000000
-2.17365112800000	3.92244263400000	-2.07531259000000
-2.25478912800000	3.70203363400000	-2.03995059000000
-2.31478912800000	3.59015963400000	-1.92992059000000
-2.09803712800000	3.54078063400000	-1.73611959000000
-1.66240612800000	3.72989663400000	-1.64708159000000
-1.66144512800000	4.09907463400000	-1.57459559000000
-1.66969512800000	4.30020863400000	-1.56827259000000
-1.81358512800000	4.26175163400000	-1.43308859000000
-1.59671312800000	4.35173163400000	-1.65391359000000
-1.57884012800000	4.55319663400000	-1.91540859000000
-1.52252712800000	4.46463863400000	-2.05998059000000
-1.40475412800000	4.19210863400000	-2.19944759000000
-1.18225912800000	4.29098663400000	-2.31689159000000
-1.33144112800000	4.47923363400000	-2.00346659000000
-1.16775912800000	4.74649163400000	-1.82347059000000
-1.07013612800000	5.08037063400000	-1.73153259000000
-1.02326712800000	5.35624263400000	-1.73375859000000
-1.26429712800000	5.44948863400000	-1.75644859000000
-1.13386412800000	5.53448563400000	-1.81779859000000
-0.911228128000000	5.63346563400000	-1.84041359000000
-0.734646128000000	5.55515963400000	-1.77282659000000
-0.638447128000000	5.28530563400000	-1.78465359000000
-0.342834128000000	4.48742763400000	-1.37496859000000
0.118780872000000	3.91488763400000	-1.14291759000000
0.156525872000000	4.10439463400000	-1.36996859000000
0.234600872000000	4.36499663400000	-1.45240359000000
0.214877872000000	4.79766663400000	-1.27943559000000
0.410413872000000	5.16042963400000	-0.795333590000000
0.766222872000000	5.33930063400000	-0.521048590000000
0.352522872000000	4.96913363400000	-0.426486590000000
0.800666872000000	5.05125563400000	-0.522317590000000
1.28085687200000	5.11765763400000	-0.856634590000000
1.28864787200000	5.01245963400000	-0.906500590000000
1.68092587200000	4.95939663400000	-1.23556259000000
2.44291187200000	5.26813063400000	-1.26179859000000
2.00253587200000	4.94480963400000	-0.820748590000000
1.87028487200000	4.51597263400000	-0.424731590000000
1.50326887200000	4.06721963400000	0.104988410000000
1.53324787200000	3.84630163400000	0.479716410000000
1.44383087200000	3.79421863400000	0.683384410000000
1.11135987200000	3.80625763400000	0.827637410000000
0.880160872000000	3.69931363400000	0.768594410000000
0.945035872000000	3.46247363400000	0.564810410000000
1.09559287200000	3.19752063400000	0.194409410000000
1.18799187200000	2.95336463400000	-0.240457590000000
1.36518687200000	2.97624963400000	-0.484097590000000
1.68054487200000	3.22435763400000	-0.389985590000000
1.75241287200000	3.44215363400000	-0.210412590000000
1.79039787200000	3.49043663400000	-0.0338735900000000
1.79437887200000	3.41661763400000	0.116429410000000
1.69218987200000	3.34904563400000	0.233352410000000
1.61420687200000	3.40207063400000	0.303722410000000
1.66088887200000	3.49887263400000	0.320478410000000
1.71451187200000	3.67092463400000	0.295763410000000
1.71004987200000	3.85026363400000	0.195140410000000
1.70562487200000	3.99599863400000	0.0425134100000000
1.62297687200000	4.05975463400000	-0.0533425900000000
1.42610987200000	4.06683563400000	-0.0414375900000000
1.17616887200000	4.00500163400000	0.00983841000000000
0.979398872000000	3.97012463400000	0.0793754100000000
0.873927872000000	4.00464463400000	0.110848410000000
0.838247872000000	4.03576763400000	0.100511410000000
0.959518872000000	4.12944163400000	0.0494274100000000
1.27179487200000	4.36816463400000	0.0232824100000000
1.48905387200000	4.57312663400000	-0.00748859000000000
1.32283887200000	4.16742763400000	-0.0308125900000000
0.553583872000000	3.09194463400000	-0.117477590000000
0.293647872000000	2.39262563400000	0.108772410000000
0.294901872000000	2.03062063400000	0.275072410000000
0.387411872000000	1.99817863400000	0.333251410000000
0.456562872000000	2.18455363400000	0.503588410000000
0.397502872000000	2.32220363400000	0.667598410000000
0.327908872000000	2.28343863400000	0.775707410000000
0.430725872000000	2.13208263400000	0.607823410000000
0.508394872000000	2.22670163400000	0.513568410000000
0.481190872000000	2.38310163400000	0.550035410000000
0.445735872000000	2.45890763400000	0.611626410000000
0.437830872000000	2.55229263400000	0.554605410000000
0.505228872000000	2.56559963400000	0.352026410000000
0.754012872000000	2.65120563400000	0.328760410000000
0.573251872000000	2.78758463400000	0.274807410000000
0.569087872000000	3.08021363400000	0.155291410000000
0.941336872000000	3.33977363400000	0.152844410000000
0.995570872000000	3.33652263400000	0.0413184100000000
0.700978872000000	3.32208663400000	-0.102805590000000
0.483487872000000	3.80557163400000	-0.303828590000000
1.32079787200000	5.13804963400000	-0.237972590000000
3.97127587200000	6.68404363400000	-1.04734459000000
7.04770987200000	8.89569163400000	-3.53643259000000
9.28260987200000	9.75635763400000	-5.31246559000000
10.0227638720000	9.51137763400000	-6.31449359000000
9.13240187200000	8.46545263400000	-6.27739759000000
2.32203987200000	5.61494963400000	-5.07041259000000
-1.98447012800000	2.98680563400000	-2.95662059000000
-2.83600112800000	1.65225063400000	-1.37734659000000
-2.80773912800000	1.38714963400000	-0.641736590000000
-2.59065712800000	1.85187063400000	-0.748695590000000
-2.57449012800000	1.85149663400000	-1.36457759000000
-2.56777812800000	1.69877063400000	-2.15723659000000
-2.53237912800000	1.45608663400000	-2.96820959000000
-2.04683212800000	1.21388363400000	-2.85344359000000
-1.97982212800000	1.40051063400000	-1.58549059000000
-2.42573112800000	1.56018263400000	-0.712289590000000
-2.09795012800000	1.53474963400000	-0.0660385900000000
-1.97428412800000	1.62388963400000	0.357785410000000
-1.65086912800000	1.67485963400000	0.516192410000000
-1.30994012800000	1.65177263400000	0.458276410000000
-1.23920712800000	1.61670763400000	0.318572410000000
-1.55351212800000	1.56154063400000	0.0602494100000000
-1.80026312800000	1.50147763400000	-0.0747385900000000
-1.88817312800000	1.35764763400000	-0.0701015900000000
-1.84437712800000	1.25418863400000	0.00685841000000000
-1.76081212800000	1.25558663400000	0.0834754100000000
-1.77603612800000	1.27773063400000	0.147731410000000
-1.89736612800000	1.30161963400000	0.229213410000000
-1.87847112800000	1.36367163400000	0.294697410000000
-1.78008812800000	1.35393563400000	0.270389410000000
-1.55041812800000	1.27299663400000	0.0810364100000000
-1.22633612800000	1.38905463400000	-0.470744590000000
-0.640166128000000	2.07438863400000	-1.45312659000000
-1.41589912800000	1.67974163400000	-1.46443259000000
-1.57554212800000	1.50179963400000	-1.33561559000000
-1.41886612800000	1.52673763400000	-1.25338359000000
-1.52289112800000	1.45864163400000	-1.05871959000000
-1.57082112800000	1.42043163400000	-0.873035590000000
-1.55057712800000	1.38687363400000	-0.755507590000000
-1.44505012800000	1.40703463400000	-0.760366590000000
-1.36131012800000	1.42135263400000	-0.743615590000000
-1.35642812800000	1.39224663400000	-0.722296590000000
-1.45763512800000	1.40148763400000	-0.675187590000000
-1.56355512800000	1.74285463400000	-0.432256590000000
-1.71806012800000	2.02694263400000	-0.343744590000000
-1.80187612800000	2.30532263400000	-0.257331590000000
-1.74729412800000	2.39400263400000	-0.136032590000000
-1.71392412800000	2.36187563400000	-0.154765590000000
-1.66352112800000	2.28141163400000	-0.244053590000000
-1.55927812800000	2.14989163400000	-0.219970590000000
-1.59670912800000	2.00826763400000	-0.234920590000000
-2.12875312800000	2.17634563400000	-0.267996590000000
-3.21398412800000	2.87676563400000	-0.215852590000000
-4.00816212800000	3.61477563400000	0.000129409999999999
-3.93500312800000	3.81689963400000	0.239547410000000
-3.56641612800000	3.72923363400000	0.426114410000000
-3.32344712800000	3.85969563400000	0.399777410000000
-3.22402812800000	4.11385363400000	0.421304410000000
-3.15024912800000	4.05380563400000	0.555933410000000
-3.18307412800000	3.86649863400000	0.760197410000000
-2.98021712800000	3.53729163400000	1.02092141000000
-2.56682212800000	3.21246163400000	1.21814741000000
-2.74432912800000	3.33612163400000	1.55530541000000
-2.76078612800000	3.40605863400000	1.81744541000000
-1.90049312800000	2.45437563400000	1.60905841000000
-1.28457112800000	1.52611563400000	0.911247410000000
-1.00564912800000	1.22969363400000	0.148839410000000
-1.01692112800000	1.22157863400000	0.0882884100000000
-1.13661812800000	1.14706263400000	0.238876410000000
-0.968598128000000	1.19959763400000	0.213618410000000
-1.11346712800000	1.34648263400000	0.191297410000000
-1.34619612800000	1.45782263400000	0.294497410000000
-1.47754912800000	1.35713563400000	0.493390410000000
-1.45868412800000	1.27410463400000	0.627908410000000
-1.39537612800000	1.22046363400000	0.784437410000000
-1.23723612800000	1.17409563400000	0.824405410000000
-1.26278212800000	1.15298063400000	0.893840410000000
-1.33409112800000	1.08421563400000	0.919032410000000
-1.36614812800000	1.02002163400000	0.880720410000000
-1.48056812800000	1.05104463400000	0.879377410000000
-1.74218312800000	1.12377963400000	0.966644410000000
-1.78376612800000	1.14041263400000	0.994626410000000
-1.64373612800000	1.06894263400000	1.04295941000000
-1.67778912800000	1.34680363400000	1.31554241000000
-1.65044912800000	1.84516563400000	1.55356941000000
-1.60221712800000	2.20881563400000	1.74627141000000
-1.54575812800000	2.17764863400000	1.82259441000000
-1.43814912800000	1.81873863400000	1.83153241000000
-1.38938812800000	1.43972763400000	1.83432341000000
-1.12364812800000	1.18044063400000	1.65962341000000
-1.10033412800000	0.989466634000000	1.50562341000000
-1.16827312800000	0.907167634000000	1.35268941000000
-1.17967212800000	0.896717634000000	1.29569741000000
-1.29429512800000	0.851153634000000	1.39100941000000
-1.52979112800000	0.744241634000000	1.48701441000000
-1.81780412800000	0.518858634000000	1.47961241000000
-2.07532512800000	0.281558634000000	1.44244941000000
-2.01334512800000	0.191819634000000	1.41429141000000
-2.25648912800000	0.145986634000000	1.43758141000000
-2.53024812800000	0.195751634000000	1.52064441000000
-2.63023012800000	0.206491634000000	1.59867941000000
-2.57038212800000	0.213842634000000	1.50980641000000
-2.43891112800000	0.136957634000000	1.38249741000000
-2.32423612800000	-0.00263736600000000	1.30217441000000
-2.28817912800000	-0.176406366000000	1.21612841000000
-2.33575412800000	-0.274154366000000	1.18838541000000
-2.23457512800000	-0.244133366000000	1.25356441000000
-2.22361412800000	-0.227143366000000	1.43109941000000
-2.28882412800000	-0.338667366000000	1.56888241000000
-2.51010212800000	-0.592432366000000	1.50547941000000
-2.79065212800000	-0.843557366000000	1.29035741000000
-2.99922212800000	-0.864491366000000	1.21755941000000
-3.13748912800000	-0.744349366000000	1.24042541000000
-3.20583012800000	-0.662076366000000	1.35549241000000
-3.26072212800000	-0.664101366000000	1.57581441000000
-3.23006512800000	-0.776718366000000	1.75001341000000
-3.35963912800000	-0.917081366000000	1.84334741000000
-3.49742812800000	-0.935092366000000	1.85286041000000
-3.67346712800000	-0.934433366000000	1.88833541000000
-4.27196812800000	-0.949855366000000	2.03892441000000
-5.13076512800000	-0.902095366000000	2.13822341000000
-6.02389412800000	-0.808824366000000	2.08695341000000
-6.75017612800000	-0.560889366000000	1.76032541000000
-8.17117412800000	-0.109680366000000	1.08712041000000
-11.7810841280000	-0.0759193660000000	0.698795410000000
-13.9435401280000	-0.300155366000000	0.0999094100000000
-9.63195612800000	-0.505913366000000	1.47123541000000
-5.52636912800000	-0.559136366000000	2.16234041000000
-3.63992312800000	-0.709374366000000	1.64737541000000
-2.49217612800000	-0.786243366000000	0.749200410000000
-2.21496212800000	-0.582709366000000	0.474046410000000
-2.66620112800000	-0.498489366000000	0.190963410000000
-3.37236912800000	-0.300820366000000	0.113511410000000
-3.58253112800000	-0.233312366000000	0.198853410000000
-2.66072712800000	-0.453511366000000	0.379968410000000
-1.94056112800000	-0.371537366000000	0.290726410000000
-2.15283812800000	-0.237302366000000	0.133226410000000
-1.93761112800000	-0.205236366000000	0.0212414100000000
-1.54719512800000	-0.149947366000000	-0.0451765900000000
-1.28274712800000	-0.0269753660000000	-0.255038590000000
-1.14648612800000	0.0345626340000000	-0.435925590000000
-1.11700812800000	0.00934163400000000	-0.466434590000000
-1.12032612800000	-0.0536433660000000	-0.479970590000000
-1.25334912800000	-0.0696453660000000	-0.510037590000000
-1.40042112800000	0.00218263400000000	-0.567315590000000
-1.49627912800000	0.0817966340000000	-0.662140590000000
-1.58665112800000	0.108222634000000	-0.711101590000000
-1.64163012800000	0.0874606340000000	-0.667664590000000
-1.73804212800000	0.0958786340000000	-0.709312590000000
-1.89749612800000	0.120923634000000	-0.815742590000000
-1.95261712800000	0.168035634000000	-0.899292590000000
-2.02294912800000	0.121869634000000	-0.997050590000000
-2.49960812800000	-0.194750366000000	-1.10167459000000
-2.56651112800000	-0.231720366000000	-0.668561590000000
-2.15593512800000	-0.175660366000000	-0.612557590000000
-1.60439812800000	-0.0874173660000000	-0.426323590000000
-1.50346312800000	-0.131040366000000	-0.374951590000000
-1.83039412800000	-0.311208366000000	-0.264657590000000
-2.18736612800000	-0.432205366000000	-0.127165590000000
-2.42451612800000	-0.520729366000000	0.0400764100000000
-2.50674212800000	-0.579834366000000	0.170807410000000
-2.85462312800000	-0.722489366000000	0.278376410000000
-3.48560412800000	-1.07990836600000	0.346817410000000
-3.68251312800000	-1.29776536600000	0.577107410000000
-3.48693312800000	-1.51706936600000	0.500903410000000
-3.05875612800000	-1.58775636600000	0.711316410000000
-2.58243612800000	-1.69912536600000	0.956349410000000
-1.52800712800000	-1.59303036600000	1.26026841000000
-0.943524128000000	-1.73991736600000	1.61452441000000
-1.01435512800000	-2.03674636600000	2.05618841000000
-1.03106212800000	-2.35284536600000	2.38149041000000
-0.832268128000000	-2.50387836600000	2.63521941000000
-0.431627128000000	-2.42378336600000	2.87456541000000
-0.0794261280000000	-2.19038336600000	3.05149741000000
0.153142872000000	-2.12138436600000	3.14359441000000
0.171544872000000	-2.09666136600000	3.34062841000000
0.133563872000000	-2.04354736600000	3.44994641000000
0.318412872000000	-1.81312036600000	3.43996141000000
0.224321872000000	-1.54622036600000	3.39093841000000
0.394024872000000	-1.25003836600000	3.30071841000000
0.844326872000000	-0.750627366000000	3.18129741000000
0.947580872000000	-0.870802366000000	3.05793941000000
1.48094587200000	-1.20461936600000	3.17661341000000
1.76155987200000	-1.47614636600000	3.27650341000000
[truncated: 4,000 more rows]
