# Supplementary material for: Quaternion-Based Local Frame Alignment between an Inertial Measurement Unit and a Motion Capture System
Source: Sensors (Basel). 2018 Nov 16;18(11):4003. doi: 10.3390/s18114003 (PMC6263645; doi:10.3390/s18114003)
Supplement: Supplementary file 1 [file sensors-18-04003-s001.zip › nonlinear_constraint_func.m]

%%%%%%%%%%%%%%%%%%%%%%%%%%%%%%%%%%%%%%%%%%%%%%%%%%%%%%%%%%%%%%%%%%%%%%%%%%%

% This function generates the non-linear constraint functions in Eq. (4).

% Copyright@Jung Keun Lee, Woo Chang Jung September 1, 2018

%%%%%%%%%%%%%%%%%%%%%%%%%%%%%%%%%%%%%%%%%%%%%%%%%%%%%%%%%%%%%%%%%%%%%%%%%%%

function F = nonlinear_constraint_func(q)

global fsolve_data

data = fsolve_data; 

w_I = data(:,1:3)';  % angular velocity data with respect to IMU frame
w_M = data(:,4:6)';  % angular velocity data with respect to MCS frame

% quaternion q = [q0 q1 q2 q3]^T 
q0 = q(1);
q1 = q(2);
q2 = q(3);
q3 = q(4);

% non-linear constraint function, Eq.(4).
for i = 1:length(data)
    F(1,i) = (w_M(1,i)-w_I(1,i)) * q0 - (w_M(3,i)+w_I(3,i)) * q2 + (w_M(2,i)+w_I(2,i)) * q3;
    F(2,i) = (w_M(2,i)-w_I(2,i)) * q0 + (w_M(3,i)+w_I(3,i)) * q1 - (w_M(1,i)+w_I(1,i)) * q3;
    F(3,i) = (w_M(3,i)-w_I(3,i)) * q0 - (w_M(2,i)+w_I(2,i)) * q1 + (w_M(1,i)+w_I(1,i)) * q2;
    F(4,i) = 10 * (q0^2 + q1^2 + q2^2 + q3^2 - 1);  % 10 is the weighting factor we set.
end
