# Supplementary material for: Quaternion-Based Local Frame Alignment between an Inertial Measurement Unit and a Motion Capture System
Source: Sensors (Basel). 2018 Nov 16;18(11):4003. doi: 10.3390/s18114003 (PMC6263645; doi:10.3390/s18114003)
Supplement: Supplementary file 1 [file sensors-18-04003-s001.zip › quaternion_library/euler2rotMat.m]

function R = euler2rotMat(phi, theta, psi)
%EULER2ROTMAT Converts a ZYX Euler angle orientation to a rotation matrix
%
%   q = euler2rotMat(axis, angle)
%
%   Converts ZYX Euler angle orientation to a rotation matrix where phi is
%   a rotation around X, theta around Y and psi around Z.
%
%   For more information see:
%   http://www.x-io.co.uk/node/8#quaternions
%
%	Date          Author          Notes
%	27/09/2011    SOH Madgwick    Initial release

    R(1,1,:) = cos(psi).*cos(theta);
    R(1,2,:) = -sin(psi).*cos(phi) + cos(psi).*sin(theta).*sin(phi);
    R(1,3,:) = sin(psi).*sin(phi) + cos(psi).*sin(theta).*cos(phi);

    R(2,1,:) = sin(psi).*cos(theta);
    R(2,2,:) = cos(psi).*cos(phi) + sin(psi).*sin(theta).*sin(phi);
    R(2,3,:) = -cos(psi).*sin(phi) + sin(psi).*sin(theta).*cos(phi);

    R(3,1,:) = -sin(theta);
    R(3,2,:) = cos(theta).*sin(phi);
    R(3,3,:) = cos(theta).*cos(phi);
end
