# Supplementary material for: Quaternion-Based Local Frame Alignment between an Inertial Measurement Unit and a Motion Capture System
Source: Sensors (Basel). 2018 Nov 16;18(11):4003. doi: 10.3390/s18114003 (PMC6263645; doi:10.3390/s18114003)
Supplement: Supplementary file 1 [file sensors-18-04003-s001.zip › quaternion_library/QuatToRotMatx.m]

function R = QuatToRotMatx(q)

% R = QuatToRotMatx(q)
%
% Get a rotation matrix from the given unit quaternion 'q'.
%
%   Author: Ying Xiong.
%   Created: Oct 08, 2012.

R = zeros(3,3);

R(1,1) = 1 - 2*(q(3)^2 + q(4)^2);
R(2,2) = 1 - 2*(q(2)^2 + q(4)^2);
R(3,3) = 1 - 2*(q(2)^2 + q(3)^2);

R(1,2) = 2 * (q(2)*q(3) - q(1)*q(4));
R(2,1) = 2 * (q(2)*q(3) + q(1)*q(4));

R(1,3) = 2 * (q(2)*q(4) + q(1)*q(3));
R(3,1) = 2 * (q(2)*q(4) - q(1)*q(3));

R(2,3) = 2 * (q(3)*q(4) - q(1)*q(2));
R(3,2) = 2 * (q(3)*q(4) + q(1)*q(2));
