# Supplementary material for: Quaternion-Based Local Frame Alignment between an Inertial Measurement Unit and a Motion Capture System
Source: Sensors (Basel). 2018 Nov 16;18(11):4003. doi: 10.3390/s18114003 (PMC6263645; doi:10.3390/s18114003)
Supplement: Supplementary file 1 [file sensors-18-04003-s001.zip › quaternion_library/RotationMatrix2Euler.m]

function [euler] = RotationMatrix2Euler(data,n)

for k = 1:n;
R(1,1) = data(k,1);
R(2,1) = data(k,2);
R(3,1) = data(k,3);
R(1,2) = data(k,4);
R(2,2) = data(k,5);
R(3,2) = data(k,6);
R(1,3) = data(k,7); 
R(2,3) = data(k,8);
R(3,3) = data(k,9);


    phi = atan2(R(3,2,:), R(3,3,:) );
    theta = -atan(R(3,1,:) ./ sqrt(1-R(3,1,:).^2) );
    psi = atan2(R(2,1,:), R(1,1,:) );

euler(k,:) = [phi(1,:)' theta(1,:)' psi(1,:)'];
end
